# Supplementary material for: The Complete Plastome Sequences of Eleven Capsicum Genotypes: Insights into DNA Variation and Molecular Evolution
Source: Genes (Basel). 2018 Oct 17;9(10):503. doi: 10.3390/genes9100503 (PMC6210379; doi:10.3390/genes9100503)
Supplement: Supplementary file 1 [file genes-09-00503-s001.zip]

Archive with 7 entries (4 files):
- Suppl mat/
- Suppl mat/Suppl_Figures_DAgostino_et_al_.docx
- __MACOSX/
- __MACOSX/Suppl mat/
- __MACOSX/Suppl mat/._Suppl_Figures_DAgostino_et_al_.docx
- Suppl mat/Supplementary_Tables_DAgostino et al_R1_.xlsx
- __MACOSX/Suppl mat/._Supplementary_Tables_DAgostino et al_R1_.xlsx
