# Supplementary material for: The Complete Plastome Sequences of Eleven Capsicum Genotypes: Insights into DNA Variation and Molecular Evolution
Source: Genes (Basel). 2018 Oct 17;9(10):503. doi: 10.3390/genes9100503 (PMC6210379; doi:10.3390/genes9100503)
Supplement: Supplementary file 1 [file genes-09-00503-s001.zip › Suppl mat/Supplementary_Tables_DAgostino et al_R1_.xlsx]

## Sheet: Supplementary_Table_S1
Supplementary Table S1. Single Nucleotide Polymorphisms (SNPs) in the eleven Capsicum plastomes identified by the snp-sites tool (Page et al., 2016) using the accession NC_026551 of C. lycianthoides as reference . "0" indicates the reference allele, "1" or "2" the alternative allele.
Position	Reference	Alternative	ann1	ann2	ann3	chi	fru	gal	cha	bac.b	bac.p	pra	pub
138	T	G	1	1	1	1	1	1	1	1	1	1	1
158	C	T	0	0	0	0	0	0	1	1	1	1	0
176	C	T	0	0	0	0	0	0	0	0	0	1	0
217	C	A	1	1	1	1	1	1	1	1	1	1	1
226	A	C	1	1	1	1	1	0	1	1	1	1	1
232	A	C,T	1	1	1	1	1	1	1	1	1	2	1
239	C	A	1	1	1	1	1	1	1	1	1	1	1
246	C	A	1	1	1	1	1	1	1	1	1	1	1
248	G	A	1	1	1	1	1	1	1	1	1	1	1
258	T	G	0	0	0	0	0	0	0	0	0	0	1
319	C	T,G	1	1	1	1	1	1	2	2	2	2	2
326	A	C	1	1	1	1	1	1	1	1	1	1	0
345	G	T	0	0	0	0	0	0	0	0	0	0	1
384	G	T	1	1	1	1	1	1	1	1	1	1	0
433	G	A	0	0	0	0	0	0	1	0	0	0	0
449	G	T	1	1	1	1	1	1	1	1	1	1	1
485	G	T	0	0	0	0	0	0	0	0	0	0	1
560	C	A	0	0	0	0	0	0	0	0	0	0	1
749	A	G	0	0	0	0	0	0	0	1	1	1	0
784	A	C	1	1	1	1	1	1	1	1	1	1	1
930	T	C	1	1	1	1	1	1	1	1	1	1	1
1316	A	G	0	0	0	0	0	0	0	0	0	0	1
1445	A	G	1	1	1	1	1	1	1	1	1	1	1
1478	C	A	1	1	1	1	1	1	1	1	1	1	1
1840	G	T	1	1	1	1	1	1	1	1	1	1	1
2128	T	C	1	1	1	1	1	1	1	1	1	1	1
2137	C	A	0	0	0	0	0	0	1	0	0	0	0
2153	T	A	1	1	1	1	1	1	1	1	1	1	1
2184	A	G	1	1	1	1	1	1	1	1	1	1	1
2191	C	G,T	1	1	1	1	1	1	1	1	1	1	2
2466	A	C	1	1	1	1	1	1	1	1	1	1	1
2616	G	T	1	1	1	1	1	1	1	1	1	1	1
2653	A	G	1	1	1	1	1	1	1	1	1	1	1
2765	G	T	1	1	1	1	1	1	1	1	1	1	1
2781	G	A	1	1	1	1	1	1	1	1	1	1	1
2842	C	T	1	1	1	1	1	1	1	1	1	1	1
2885	A	G	0	0	0	0	0	0	0	1	1	1	0
2923	T	C	1	1	1	1	1	1	1	1	1	1	1
3068	G	T	0	0	0	0	0	0	1	1	1	1	0
3325	T	C	0	0	0	0	0	0	0	0	0	0	1
3340	G	A	1	1	1	1	1	1	1	1	1	1	1
3391	G	A	1	1	1	1	1	1	1	1	1	1	1
3436	C	T	1	1	1	1	1	1	1	1	1	1	1
3456	A	C	0	0	0	0	0	0	1	0	0	0	0
3549	T	C	1	1	1	1	1	1	1	1	1	1	1
3551	G	T	0	0	0	0	0	0	0	1	1	1	0
3599	C	A	0	0	0	0	0	0	0	0	0	0	1
3681	G	A	0	0	0	0	0	0	1	1	1	1	0
3696	G	T	0	0	0	0	0	0	0	0	0	0	1
3729	G	T	1	1	1	1	1	1	1	1	1	1	1
3784	G	T	1	1	1	1	1	1	1	1	1	1	0
4001	G	T	1	1	1	1	1	1	1	1	1	1	1
4038	C	A	0	0	0	0	0	0	0	1	1	1	0
4265	C	G,A	0	0	1	1	1	0	0	2	2	2	0
4449	C	G	0	0	0	0	0	0	0	0	0	0	1
4510	A	C	1	1	0	0	0	0	0	0	0	0	0
4547	C	A	0	0	0	0	0	0	0	1	1	1	0
4556	A	T	1	1	1	1	1	1	1	1	1	1	1
4580	C	G	1	1	1	1	1	1	1	1	1	1	1
4750	C	A	1	1	1	1	1	1	1	1	1	1	1
4771	A	C	1	1	1	1	1	1	1	1	1	1	1
4879	G	T	1	1	1	1	1	1	1	1	1	1	1
4885	C	A	1	1	1	1	1	1	1	1	1	1	1
4892	G	T	1	1	0	0	0	0	0	0	0	0	0
4940	C	A	1	1	1	1	1	1	1	1	1	1	1
4958	T	A	1	1	1	1	1	1	1	1	1	1	1
4992	A	C	0	0	0	0	0	0	0	1	1	1	0
5038	G	T	0	0	0	0	0	0	0	1	1	1	0
5255	T	C	1	1	1	1	1	1	1	1	1	1	1
5387	G	A	0	0	0	0	0	0	0	0	0	0	1
5437	A	G	1	1	1	1	1	1	1	1	1	1	1
5512	C	A	0	0	0	0	0	0	1	0	0	0	0
5514	T	A	1	1	1	1	1	1	1	1	1	1	1
5571	T	C	1	1	1	1	1	1	1	1	1	1	1
5572	T	C	0	0	0	0	0	0	0	0	1	0	0
5580	T	C	1	1	1	1	1	1	1	1	1	1	1
5601	G	T	0	0	0	0	0	0	0	1	1	1	0
5613	C	A	1	1	1	1	1	1	1	1	1	1	1
5644	C	T	1	1	1	1	1	1	1	1	1	1	1
5771	T	C	1	1	1	1	1	1	1	1	1	1	1
5776	C	A	0	0	0	0	0	1	0	0	0	0	0
5882	C	G	1	1	1	1	1	1	0	0	0	0	0
5900	C	T	1	1	1	1	1	1	1	1	1	1	1
5901	C	A	0	0	0	0	0	0	0	1	1	1	0
5959	C	A	1	1	1	1	1	1	1	1	1	1	1
5962	T	G	1	1	1	1	1	1	1	1	1	1	1
6148	A	G	1	1	1	1	1	1	1	1	1	1	1
6325	A	G	0	0	0	0	0	0	0	0	0	0	1
6413	A	G	1	1	1	1	1	1	1	1	1	1	1
6433	C	A	1	1	1	1	1	1	1	1	1	1	1
6447	A	C	0	0	0	0	0	0	0	1	1	1	0
6448	T	G	1	1	1	1	1	1	1	1	1	1	1
6498	A	G	1	1	1	1	1	1	1	1	1	1	1
6543	T	C	0	0	0	0	0	0	1	1	1	1	0
6577	T	A	0	0	0	0	0	0	1	0	0	0	0
6580	A	T	0	0	0	0	0	0	1	1	1	1	0
6611	A	T	0	0	0	0	0	0	1	0	0	0	0
6612	T	A	0	0	0	0	0	0	1	0	0	0	0
6615	A	T	0	0	0	0	0	0	1	0	0	0	1
6619	A	T	0	0	0	0	0	0	1	0	0	0	0
6622	A	T	0	0	0	0	0	0	1	0	0	0	0
6658	A	T	0	0	0	0	0	0	0	0	0	0	1
6714	G	T	0	0	0	0	0	0	0	0	0	0	1
6729	C	T	1	1	1	1	1	1	1	1	1	1	1
6767	T	C	0	0	0	0	0	0	0	0	0	0	1
6774	C	A	0	0	0	0	0	1	0	0	0	0	0
6778	A	C	1	1	1	1	1	1	1	1	1	1	1
6799	G	T	1	1	1	1	1	1	1	1	1	1	1
6802	C	T	1	1	1	1	1	1	1	1	1	1	1
6838	G	T	0	0	0	0	0	0	0	0	0	0	1
6876	G	A	0	0	1	1	1	0	0	0	0	0	0
6969	A	C	1	1	1	1	1	1	1	1	1	1	1
6976	T	G	1	1	1	1	1	1	1	1	1	1	1
7014	A	C	1	1	1	1	1	1	1	1	1	1	1
7022	A	G	1	1	1	1	1	1	1	1	1	1	1
7065	C	A	1	1	1	1	1	1	1	1	1	1	1
7082	T	G	1	1	1	1	1	1	1	1	1	1	1
7125	C	T	1	1	0	0	0	0	0	0	0	0	0
7200	C	A	0	0	0	0	0	0	1	0	0	0	0
7231	C	A	0	0	0	0	0	0	0	1	1	1	0
7250	A	C	1	1	1	1	1	1	1	1	1	1	1
7309	T	C	1	1	1	1	1	1	1	1	1	1	1
7369	T	A	0	0	1	1	1	0	0	0	0	0	0
7422	G	T	0	0	0	0	0	0	0	0	0	0	1
7423	A	C	0	0	0	0	0	0	1	0	0	0	0
7429	G	A	1	1	1	1	1	1	1	1	1	1	1
7444	G	A	1	1	1	1	1	1	1	1	1	1	1
7457	A	G	1	1	1	1	1	1	1	1	1	1	1
7508	A	G	1	1	1	1	1	1	1	1	1	1	1
7527	A	G	1	1	1	1	1	1	1	1	1	1	1
7560	T	C	1	1	1	1	1	1	1	1	1	1	1
7687	A	G	1	1	1	1	1	1	1	1	1	1	1
7943	A	G	1	1	1	1	1	1	1	1	1	1	1
7959	G	T	1	1	1	1	1	1	1	1	1	1	1
7960	G	A	1	1	1	1	1	1	1	1	1	1	1
8323	T	C	1	1	1	1	1	1	1	1	1	1	1
8366	A	G	1	1	1	1	1	1	1	1	1	1	1
8458	C	A	1	1	1	1	1	1	1	1	1	1	1
8483	A	T	0	0	0	1	0	0	0	0	0	0	0
8484	G	T	0	0	0	1	0	0	0	0	0	0	0
8485	A	C	0	0	0	1	0	0	0	0	0	0	0
8486	A	T	0	0	0	1	0	0	0	0	0	0	0
8575	C	T	0	0	0	0	0	0	0	0	0	0	1
8576	A	T	0	0	0	0	0	0	0	0	0	0	1
8577	A	T	0	0	0	0	0	0	0	0	0	0	1
8578	A	T	0	0	0	0	0	0	0	0	0	0	1
8579	A	T	0	0	0	0	0	0	0	0	0	0	1
8746	C	A	1	1	1	1	1	1	1	1	1	1	1
8759	G	A	0	0	0	0	0	0	0	0	0	0	1
8767	C	T	1	1	1	1	1	1	1	1	1	1	1
9099	A	G	1	1	1	1	1	1	1	1	1	1	1
9251	C	A	1	1	1	1	1	1	1	1	1	1	1
9266	A	T	1	1	0	0	0	0	0	0	0	0	0
9360	G	T	0	0	0	0	0	0	0	0	0	0	1
9449	C	A	1	1	1	1	1	1	1	1	1	1	0
9451	A	G	0	0	0	0	0	0	0	1	1	1	0
9466	T	A	1	1	1	1	1	1	1	1	1	1	1
9530	C	A	1	1	0	0	0	0	0	0	0	0	0
9556	T	A	0	0	0	0	0	0	0	1	1	1	0
9697	T	A	1	1	1	1	1	1	1	1	1	1	1
9699	A	C	0	0	0	0	0	0	0	0	0	0	1
9706	T	G	0	0	0	0	0	0	0	1	1	1	0
9751	T	G	1	1	1	1	1	1	1	1	1	1	1
9983	T	C	0	0	0	0	0	0	1	0	0	0	0
10007	A	C	1	1	1	1	1	1	1	1	1	1	1
10135	C	T	1	1	1	1	1	1	1	1	1	1	1
10194	G	A	0	0	0	0	1	1	0	0	1	0	0
10222	A	G	1	1	1	1	1	1	1	1	1	1	1
10237	C	T	1	1	1	1	1	1	1	1	1	1	0
10265	G	A	0	0	0	0	1	1	0	0	1	0	0
10286	C	A	0	0	0	0	0	0	0	1	1	1	0
10307	G	C	0	0	0	0	0	1	0	0	0	0	0
10398	T	A	0	0	0	0	0	0	0	1	1	1	0
10438	C	T	1	1	1	1	1	1	1	1	1	1	1
10460	C	A	1	1	1	1	1	1	1	1	1	1	1
10468	C	A	1	1	1	1	1	1	1	1	1	1	1
10479	G	A	0	0	0	0	1	1	0	0	1	0	0
10511	A	G	0	0	0	0	0	1	0	0	0	0	0
10517	C	A	1	1	1	1	1	1	1	1	1	1	1
10522	G	C	0	0	0	0	0	1	0	0	0	0	0
10642	T	A	1	1	1	1	1	1	1	1	1	1	1
10644	T	A	1	1	1	1	1	1	1	1	1	1	1
10675	C	T	1	1	1	1	1	1	1	1	1	1	0
10748	A	G	1	1	1	1	1	1	1	1	1	1	1
11011	T	C	1	1	1	1	1	1	1	1	1	1	1
11185	C	A	0	0	0	0	0	0	1	0	0	0	0
11257	G	A	0	0	0	0	0	0	0	1	1	1	0
11525	C	T	0	0	0	0	0	0	0	0	0	0	1
11743	A	G	1	1	1	1	1	1	1	1	1	1	1
12033	C	T	1	1	1	1	1	1	1	1	1	1	1
12034	C	T	1	1	1	1	1	1	1	1	1	1	1
12115	C	A	0	0	0	0	0	0	0	0	0	0	1
12361	C	A	1	1	1	1	1	1	1	1	1	1	1
12609	C	G	1	1	1	1	1	1	0	0	0	0	0
12790	C	A	0	0	0	0	0	0	0	1	1	1	0
13064	G	T	0	0	0	0	0	0	1	0	0	0	0
13086	G	T	0	0	0	0	0	0	0	0	0	0	1
13094	A	C	1	1	1	1	1	1	1	1	1	1	1
13128	C	A	1	1	1	1	1	1	1	1	1	1	1
13134	A	C	1	1	1	1	1	1	1	1	1	1	1
13340	G	T	0	0	0	1	0	0	0	0	0	0	0
13444	T	C	1	1	1	1	1	1	1	1	1	1	1
13451	T	C	1	1	1	1	1	1	1	1	1	1	1
13721	A	G	1	1	1	1	1	1	1	1	1	1	1
13751	T	C	0	0	1	1	1	0	0	0	0	0	0
13812	G	T	0	0	0	0	0	0	1	0	0	0	0
13888	A	G	0	0	0	0	0	0	0	0	0	0	1
13956	T	A	0	0	0	0	0	0	1	1	1	1	0
13959	T	A	0	0	0	0	0	0	1	1	1	1	0
14069	C	T	1	1	1	1	1	1	1	1	1	1	1
14138	A	G	1	1	1	1	1	1	1	1	1	1	1
14210	A	G	1	1	1	1	1	1	1	1	1	1	1
14256	G	A	0	0	0	0	0	0	0	1	1	1	0
14317	T	C	0	0	0	0	0	0	0	0	0	0	1
14322	C	G	0	0	0	0	0	0	0	1	1	1	0
14346	G	A	1	1	1	1	1	1	1	1	1	1	0
14353	G	A	0	0	0	0	0	0	1	0	0	0	0
14431	T	G	1	1	1	1	1	1	1	1	1	1	1
14468	A	G	0	0	0	0	0	0	0	1	1	1	0
14723	C	G	1	1	1	1	1	1	1	1	1	1	1
14756	C	T	1	1	1	1	1	1	1	1	1	1	1
14909	A	G	1	1	1	1	1	1	1	1	1	1	1
14950	T	A	0	0	1	1	1	0	1	1	1	1	1
14951	T	A	0	0	1	1	1	0	1	1	1	1	1
14952	T	A	0	0	1	1	1	0	1	1	1	1	1
14953	T	A	0	0	1	1	1	0	1	1	1	1	1
14954	T	A	0	0	1	1	1	0	1	1	1	1	1
15039	C	A	0	0	0	0	0	0	0	1	1	1	0
15041	C	T	0	0	0	0	0	0	1	0	0	0	0
15246	G	T	0	0	0	0	0	0	0	0	0	0	1
15267	T	A	0	0	0	0	0	0	0	0	0	0	1
15268	T	A	0	0	0	0	0	0	0	0	0	0	1
15269	T	A	0	0	0	0	0	0	0	0	0	0	1
15270	T	A	0	0	0	0	0	0	0	0	0	0	1
15271	T	A	0	0	0	0	0	0	0	0	0	0	1
15272	T	A	0	0	0	0	0	0	0	0	0	0	1
15273	T	A	0	0	0	0	0	0	0	0	0	0	1
15274	T	A	0	0	0	0	0	0	0	0	0	0	1
15307	T	G	0	0	0	0	0	0	1	0	0	0	0
15412	A	T	1	1	1	1	1	1	1	1	1	1	1
15562	A	G	1	1	1	1	1	1	1	1	1	1	1
15613	C	T	0	0	0	0	0	0	0	1	1	1	0
15640	A	G	1	1	1	1	1	1	1	1	1	1	1
15997	A	G	1	1	1	1	1	1	1	1	1	1	1
16531	G	T	0	0	0	0	0	0	1	0	0	0	0
16703	C	A	1	1	1	1	1	1	1	1	1	1	1
17137	C	A	1	1	1	1	1	1	1	1	1	1	1
17154	T	A	1	1	1	1	1	1	1	1	1	1	1
17155	A	T	1	1	1	1	1	1	1	1	1	1	1
17157	T	C	1	1	1	1	1	1	1	1	1	1	1
17158	C	T	1	1	1	1	1	1	1	1	1	1	1
17160	T	A	1	1	1	1	1	1	1	1	1	1	1
17295	C	T	0	0	1	1	1	0	0	0	0	0	0
17327	G	T	0	0	0	0	0	0	0	0	0	0	1
17391	G	A	1	1	1	1	1	1	1	1	1	1	1
17739	C	A	1	1	1	1	1	1	1	1	1	1	1
18105	C	T	1	1	1	1	1	1	1	1	1	1	1
18153	C	G	1	1	1	1	1	1	1	1	1	1	1
18339	G	A	1	1	1	1	1	1	1	1	1	1	1
18354	A	C	1	1	1	1	1	1	1	1	1	1	1
18375	A	G	0	0	0	0	0	0	0	0	0	0	1
18445	C	A	1	1	1	1	1	1	1	1	1	1	1
18462	A	G	1	1	1	1	1	1	1	1	1	1	1
18477	G	T	1	1	1	1	1	1	0	0	0	0	0
18579	T	C	1	1	1	1	1	1	1	1	1	1	1
18580	A	G	1	1	1	1	1	1	1	1	1	1	1
18734	C	T	1	1	1	1	1	1	1	1	1	1	1
18844	C	T	1	1	1	1	1	1	1	1	1	1	1
18896	C	A	0	0	0	0	0	0	0	1	1	1	0
19048	C	T	0	0	0	0	0	0	1	1	1	1	0
19110	C	T	0	0	0	0	0	0	0	1	1	1	0
19215	G	A	1	1	1	1	1	1	1	1	1	1	1
19240	C	G	0	0	1	0	1	0	0	0	0	0	0
19248	C	A	1	1	1	1	1	1	1	1	1	1	1
19289	G	A	1	1	1	1	1	1	1	1	1	1	1
19380	T	G	1	1	1	1	1	1	1	1	1	1	1
19713	G	A	1	1	1	1	1	1	1	1	1	1	1
19921	C	A	1	1	1	1	1	1	1	1	1	1	1
19964	T	C	1	1	0	0	0	1	0	0	0	0	0
19993	C	T	0	0	0	0	0	0	1	1	1	1	0
20034	C	T	0	0	0	0	0	0	0	0	0	0	1
20247	C	T	0	0	0	0	0	0	1	0	0	0	0
20419	C	T	1	1	1	1	1	1	1	1	1	1	1
20868	T	G	1	1	1	1	1	1	1	1	1	1	1
21141	A	G	0	0	0	0	0	0	0	0	0	0	1
21480	A	G	0	0	0	0	0	0	0	1	1	1	0
21667	A	G	1	1	1	1	1	1	0	0	0	0	0
21691	C	T	1	1	1	1	1	1	1	1	1	1	1
22020	G	T	0	0	0	0	0	0	0	0	0	0	1
22210	G	A	0	0	0	0	0	0	0	0	0	0	1
23008	T	C	1	1	1	1	1	1	1	1	1	1	1
23064	C	G	0	0	0	0	0	0	0	1	1	1	0
23362	A	C	1	1	1	1	1	1	1	1	1	1	1
23378	G	T	1	1	1	1	1	1	0	0	0	0	0
23392	C	A	1	1	1	1	1	1	1	1	1	1	1
23408	T	C	1	1	1	1	1	1	1	1	1	1	1
23425	A	G	1	1	1	1	1	1	1	1	1	1	1
23610	T	C	1	1	1	1	1	1	1	1	1	1	1
23880	T	C	1	1	1	1	1	1	1	1	1	1	1
23892	A	G	1	1	1	1	1	1	1	1	1	1	1
24167	G	T	0	0	0	0	0	0	0	0	0	0	1
24195	G	A	1	1	1	1	1	1	1	1	1	1	1
24369	A	C	1	1	1	1	1	1	1	1	1	1	1
24614	A	C	1	1	1	1	1	1	1	1	1	1	1
25036	G	T	1	1	1	1	1	1	1	1	1	1	1
25057	G	T	1	1	1	1	1	1	1	1	1	1	1
25211	G	T	1	1	1	1	1	1	0	0	0	0	1
25223	T	C	1	1	1	1	1	1	1	1	1	1	1
25324	T	C	0	0	0	0	0	0	0	0	0	0	1
25355	A	C	1	1	1	1	1	1	1	1	1	1	1
25406	T	C	1	1	1	1	1	1	1	1	1	1	1
25583	C	A	1	1	1	1	1	1	1	1	1	1	1
25607	G	A	1	1	1	1	1	1	1	1	1	1	1
25624	G	T	0	0	0	0	0	0	0	0	0	0	1
25772	C	T	0	0	0	0	0	0	0	1	1	1	0
25833	A	G	1	1	1	1	1	1	1	1	1	1	0
25918	T	G	1	1	1	1	1	1	1	1	1	1	1
25923	T	G	1	1	1	1	1	1	1	1	1	1	1
25998	C	T	0	0	1	1	1	0	0	0	0	0	0
26012	T	C	0	0	0	0	0	0	0	1	1	1	0
26045	A	G	0	0	0	0	0	0	1	0	0	0	0
26495	A	G	0	0	0	0	0	0	1	0	0	0	0
26639	C	T	0	0	0	0	0	0	1	0	0	0	0
26669	C	A	0	0	0	0	0	0	1	0	0	0	0
27422	C	A	0	0	0	0	0	0	0	0	0	0	1
27638	C	T	1	1	1	1	1	1	1	1	1	1	1
27697	C	A	1	1	1	1	1	1	1	1	1	1	1
27707	G	T	1	1	1	1	1	1	1	1	1	1	1
27789	A	G	1	1	1	1	1	1	1	1	1	1	1
27882	G	T	1	1	1	1	1	1	1	1	1	1	1
27912	A	T	0	0	0	0	0	1	0	0	0	0	0
27955	C	G	0	0	0	0	0	1	0	0	0	0	0
27968	A	G	1	1	1	1	1	1	1	1	1	1	1
28215	T	G	0	0	0	0	0	0	0	1	1	1	0
28301	A	G	0	0	0	0	0	0	1	0	0	0	0
28361	A	C	1	1	1	1	1	1	1	1	1	1	1
28428	C	A	1	1	1	1	1	1	1	1	1	1	1
28452	C	A	0	0	0	0	0	0	0	1	1	1	0
28476	G	T	1	1	1	1	1	1	1	1	1	1	1
28599	A	T	1	1	1	1	1	1	1	1	1	1	1
28604	T	A	1	1	1	1	1	1	1	1	1	1	1
28607	T	A	1	1	1	1	1	1	1	1	1	1	1
28609	A	T	1	1	1	1	1	1	1	1	1	1	1
28706	T	A	1	1	1	1	1	1	1	1	1	1	1
28721	C	A	0	0	0	0	0	0	0	0	0	0	1
28729	C	T	1	1	1	1	1	1	1	1	1	1	1
28730	A	G	1	1	1	1	1	1	1	1	1	1	1
28786	G	T	1	1	1	1	1	1	1	1	1	1	0
29021	A	G	0	0	0	0	0	0	0	0	0	0	1
29154	G	T	0	0	0	0	0	0	0	0	0	0	1
29173	T	G	0	0	1	1	1	0	0	0	0	0	0
29193	T	C	1	1	1	1	1	1	1	1	1	1	1
29278	G	T	1	1	1	1	1	1	1	1	1	1	1
29340	G	T	1	1	1	1	1	1	1	1	1	1	1
29435	G	C	1	1	1	1	1	1	0	0	0	0	0
29601	T	C	1	1	1	1	1	1	1	1	1	1	1
29853	T	C	0	0	0	0	0	0	1	0	0	0	0
30065	T	C	1	1	1	1	1	1	1	1	1	1	1
30123	T	C	1	1	1	1	1	1	1	1	1	1	1
30138	C	T	1	1	1	1	1	1	1	1	1	1	0
30185	C	T	0	0	0	0	0	0	0	0	0	0	1
30292	A	G	1	1	1	1	1	1	1	1	1	1	1
30309	G	T	0	0	0	0	0	0	1	0	0	0	0
30372	C	G	1	1	1	1	1	1	1	1	1	1	1
30385	G	T	1	1	1	1	1	1	1	1	1	1	1
30449	G	A	0	0	0	0	0	0	1	0	0	0	0
30489	T	C	1	1	1	1	1	1	1	1	1	1	1
30584	T	C	1	1	1	1	1	1	1	1	1	1	1
30816	C	T	1	1	1	1	1	1	1	1	1	1	1
30839	G	A	1	1	1	1	1	1	1	1	1	1	1
30925	T	C	1	1	1	1	1	1	1	1	1	1	1
30986	T	G	1	1	1	1	1	1	1	1	1	1	1
31408	T	C	1	1	1	1	1	1	1	1	1	1	1
31803	C	A	1	1	1	1	1	1	1	1	1	1	1
31842	T	C	0	0	0	0	0	0	0	1	1	1	0
31859	T	C	1	1	1	1	1	1	1	1	1	1	1
31887	G	T	1	1	1	1	1	1	1	1	1	1	1
31941	T	G	0	0	0	0	0	0	0	1	1	1	0
32029	G	A	0	0	1	1	1	0	0	0	0	0	0
32072	C	A	1	1	1	1	1	1	1	1	1	1	1
32106	C	A	1	1	1	1	1	1	1	1	1	1	1
32107	C	T	1	1	1	1	1	1	1	1	1	1	1
32110	C	G	0	0	0	0	0	1	0	0	0	0	0
32153	G	A	0	0	0	0	0	0	0	1	1	1	0
32155	T	C	1	1	1	1	1	1	1	1	1	1	1
32173	G	C	1	1	1	1	1	1	1	1	1	1	1
32338	T	G	1	1	1	1	1	1	1	1	1	1	1
32412	G	T	1	1	1	1	1	1	1	1	1	1	1
32826	G	T	1	1	1	1	1	1	1	1	1	1	1
32890	G	T	0	0	0	0	0	0	0	1	1	1	1
33020	C	A	1	1	1	1	1	1	1	1	1	1	1
33196	A	C	1	1	1	1	1	1	1	1	1	1	1
33238	G	T	0	0	0	0	0	0	1	0	0	0	0
33423	A	G	1	1	1	1	1	1	1	1	1	1	1
33478	G	T	0	0	0	0	0	0	0	0	0	0	1
33564	C	A	0	0	0	0	0	0	0	1	1	1	0
33579	C	A	1	1	0	0	0	0	0	0	0	0	0
33653	C	T	1	1	1	1	1	1	1	1	1	1	0
33717	C	T	1	1	1	1	1	1	1	1	1	1	0
33871	A	T	1	1	1	1	1	1	1	1	1	1	1
33898	G	T	1	1	1	1	1	1	1	1	1	1	1
33994	A	T	1	1	1	1	1	1	1	1	1	1	1
33995	T	A	1	1	1	1	1	1	1	1	1	1	1
34045	C	A	1	1	1	1	1	1	1	1	1	1	1
34070	C	T	0	0	0	0	0	0	0	1	1	1	0
34164	T	G	1	1	1	1	1	1	1	1	1	1	1
34183	A	G	1	1	1	1	1	1	1	1	1	1	0
34185	G	T	0	0	0	0	0	0	0	0	0	0	1
34210	C	A	0	0	0	0	0	0	0	1	1	1	0
34328	G	A	1	1	1	1	1	1	1	1	1	1	1
34377	A	G	1	1	1	1	1	1	1	1	1	1	1
34383	T	A	1	1	1	1	1	1	1	1	1	1	1
34389	C	T	1	1	1	1	1	1	1	1	1	1	1
34401	A	C	1	1	1	1	1	1	1	1	1	1	1
34682	A	G	1	1	1	1	1	1	1	1	1	1	1
34746	C	T	1	1	1	1	1	1	1	1	1	1	1
35202	C	A	0	0	0	0	0	0	0	0	0	1	0
35689	A	G	1	1	1	1	1	1	1	1	1	1	1
35835	G	A	1	1	1	1	1	1	1	1	1	1	1
35928	A	C	1	1	1	1	1	1	1	1	1	1	1
36276	A	G	1	1	1	1	1	1	0	0	0	0	0
36657	G	C	1	1	1	1	1	1	1	1	1	1	1
36936	A	G	0	0	0	0	0	1	0	0	0	0	0
37131	C	A	0	0	0	0	0	0	0	0	0	0	1
37175	T	A	0	0	0	0	0	0	0	0	0	0	1
37217	T	C	1	1	1	1	1	1	1	1	1	1	1
37463	T	C	1	1	1	1	1	1	1	1	1	1	1
37547	G	T	1	1	1	1	1	1	1	1	1	1	1
37557	A	G	1	1	1	1	1	1	1	1	1	1	1
37667	A	T	1	1	1	1	1	1	1	1	1	1	1
37940	C	A	0	0	0	0	0	0	1	0	0	0	0
37953	A	C	1	1	1	1	1	1	1	1	1	1	1
38021	C	A	0	0	1	1	1	0	0	0	0	0	0
38302	C	A	1	1	1	1	1	1	1	1	1	1	1
38471	C	A	0	0	0	0	0	0	0	1	1	1	0
38485	C	A	1	1	1	1	1	1	1	1	1	1	1
38610	T	A	1	1	1	1	1	1	1	1	1	1	1
38688	T	C	1	1	1	1	1	1	1	1	1	1	1
38786	G	A	1	1	1	1	1	1	1	1	1	1	1
38798	G	A	1	1	1	1	1	1	1	1	1	1	1
38858	T	C	0	0	0	0	0	0	0	0	0	0	1
38918	T	C	1	1	1	1	1	1	1	1	1	1	1
39015	C	T	1	1	1	1	1	1	1	1	1	1	1
39054	C	A	1	1	1	1	1	1	1	1	1	1	1
39106	C	T	1	1	1	1	1	1	1	1	1	1	1
39181	C	T	1	1	1	1	1	1	1	1	1	1	1
39190	G	A	0	0	0	0	0	0	0	1	1	1	0
39436	A	G	1	1	1	1	1	1	0	0	0	0	0
39910	A	C	1	1	1	1	1	1	1	1	1	1	1
39931	A	G	0	0	0	0	0	0	1	0	0	0	0
39976	A	G	0	0	0	0	0	0	0	1	1	1	0
40258	T	C	1	1	1	1	1	1	1	1	1	1	1
40599	A	C	1	1	1	1	1	1	1	1	1	1	1
41606	A	G	1	1	1	1	1	1	1	1	1	1	1
41769	C	T	1	1	0	0	0	0	0	0	0	0	0
41933	T	C	1	1	1	1	1	1	1	1	1	1	1
42696	C	T	1	1	1	1	1	1	1	1	1	1	1
42977	A	G	1	1	1	1	1	1	1	1	1	1	1
43079	A	C	1	1	1	1	1	1	1	1	1	1	1
43802	G	A	1	1	1	1	1	1	1	1	1	1	1
43827	G	A	1	1	1	1	1	1	1	1	1	1	1
43913	G	T	0	0	0	0	0	0	0	0	0	0	1
44013	G	T	1	1	1	1	1	1	1	1	1	1	1
44140	A	C	1	1	1	1	1	1	1	1	1	1	0
44384	C	A	0	0	0	0	0	0	1	1	1	1	0
44448	C	A	0	0	0	0	0	0	1	1	1	1	0
44471	C	G	1	1	0	0	0	0	0	0	0	0	0
44534	A	T	0	0	0	0	0	0	1	0	0	0	0
44760	T	C	0	0	0	0	0	0	1	0	0	0	0
44764	A	T	0	0	0	0	0	0	1	0	0	0	0
44920	T	G	1	1	1	1	1	1	1	1	1	1	1
45105	C	T	1	1	1	1	1	1	1	1	1	1	1
45229	C	A	1	1	1	1	1	1	1	1	1	1	1
45244	T	G	1	1	1	1	1	1	1	1	1	1	0
45732	G	A	1	1	1	1	1	1	1	1	1	1	1
45733	A	G	0	0	0	0	0	0	0	0	0	0	1
46138	T	C	1	1	1	1	1	1	1	1	1	1	1
46228	T	G	1	1	1	1	1	1	1	1	1	1	1
46270	C	T	0	0	0	0	0	0	0	0	0	0	1
46293	T	G	0	0	0	0	0	0	1	0	0	0	0
46476	C	A	1	1	1	1	1	1	1	1	1	1	1
46654	A	G	1	1	1	1	1	1	1	1	1	1	1
46658	A	C	1	1	1	1	1	1	1	1	1	1	1
46782	A	G	1	1	1	1	1	1	1	1	1	1	1
46822	G	A	0	0	0	0	0	0	0	1	1	1	0
46900	A	C	0	0	0	0	0	0	1	1	1	1	1
47193	G	C	1	1	1	1	1	1	1	1	1	1	1
47383	C	T	0	0	0	0	0	0	1	1	1	1	0
47461	C	A	1	1	1	1	1	1	1	1	1	1	1
47884	G	T	0	0	0	0	0	0	0	1	1	1	0
48076	A	G	0	0	0	0	0	0	0	0	0	0	1
48511	T	A	1	1	1	1	1	1	1	1	1	1	1
48769	G	T	1	1	1	1	1	1	1	1	1	1	0
48770	A	T	1	1	1	1	1	1	1	1	1	1	0
48779	A	C	1	1	1	1	1	1	1	1	1	1	0
48780	A	C	1	1	1	1	1	1	1	1	1	1	0
48782	C	T	1	1	1	1	1	1	1	1	1	1	0
48783	A	T	1	1	1	1	1	1	1	1	1	1	0
48786	A	T	1	1	1	1	1	1	1	1	1	1	0
48788	C	A	1	1	1	1	1	1	1	1	1	1	0
48789	A	G	1	1	1	1	1	1	1	1	1	1	0
48792	C	G	1	1	1	1	1	1	1	1	1	1	0
48795	C	T	1	1	1	1	1	1	1	1	1	1	0
48796	T	G	1	1	1	1	1	1	1	1	1	1	0
48798	A	T	1	1	1	1	1	1	1	1	1	1	0
48801	A	T	1	1	1	1	1	1	1	1	1	1	0
48802	A	G	1	1	1	1	1	1	1	1	1	1	0
48809	G	T	1	1	1	1	1	1	1	1	1	1	0
48810	A	G	1	1	1	1	1	1	1	1	1	1	1
48814	A	T	1	1	1	1	1	1	1	1	1	1	0
48815	A	C	1	1	1	1	1	1	1	1	1	1	0
49039	T	C	1	1	1	1	1	1	1	1	1	1	1
49047	C	A	0	0	0	0	0	0	1	0	0	0	0
49248	C	A	1	1	1	1	1	1	1	1	1	1	1
49297	C	A	0	0	0	0	0	0	0	1	1	1	0
49301	G	C	1	1	1	1	1	1	1	1	1	1	1
49366	C	A	0	0	0	0	0	0	1	0	0	0	1
49403	T	G	1	1	1	1	1	1	1	1	1	1	1
49664	C	G	1	1	1	1	1	1	1	1	1	1	1
49760	G	A	1	1	1	1	1	1	1	1	1	1	1
49899	G	A	1	1	1	1	1	1	1	1	1	1	1
50068	C	T	1	1	1	1	1	1	1	1	1	1	1
50221	C	A	1	1	1	1	1	1	1	1	1	1	1
50222	T	C	1	1	1	1	1	1	1	1	1	1	1
50230	T	C	0	0	0	0	0	0	0	0	0	0	1
50235	C	A	0	0	0	0	0	0	0	1	1	1	0
50256	G	A	1	1	1	1	1	1	1	1	1	1	1
50260	C	T	0	0	0	0	1	0	0	0	0	0	0
50261	A	C	1	1	1	1	1	1	1	1	1	1	0
50267	C	A	1	1	1	1	1	1	1	1	1	1	1
50340	C	T	0	0	0	0	0	0	1	0	0	0	0
50358	G	T	0	0	0	0	0	0	0	1	1	1	0
50380	A	C	1	1	1	1	1	1	1	1	1	1	1
50403	A	C	1	1	1	1	1	1	1	1	1	1	1
50419	C	A	1	1	1	1	1	1	1	1	1	1	1
50572	G	T	1	1	1	1	1	1	1	1	1	1	1
50575	C	A	1	1	1	1	1	1	1	1	1	1	1
50577	A	G	1	1	1	1	1	1	1	1	1	1	1
50580	A	T	1	1	1	1	1	1	1	1	1	1	1
50607	G	T	1	1	1	1	1	1	1	1	1	1	1
50642	G	A	1	1	0	0	0	1	0	0	0	0	0
51133	G	T	1	1	1	1	1	1	1	1	1	1	0
51162	T	G	1	1	1	1	1	1	1	1	1	1	1
51202	C	T	0	0	0	0	0	0	1	1	1	1	0
51375	C	T	1	1	1	1	1	1	0	0	0	0	0
51396	C	T	0	0	0	0	0	0	1	1	1	1	0
51417	T	C	1	1	1	1	1	1	1	1	1	1	1
51459	T	G	0	0	0	0	0	0	0	1	1	1	0
51480	C	T	0	0	0	0	0	0	0	1	1	1	0
51497	C	T	1	1	1	1	1	1	1	1	1	1	1
51518	C	A	0	0	0	0	0	0	1	1	1	1	0
51536	C	A	1	1	1	1	1	1	1	1	1	1	1
51545	T	C	1	1	1	1	1	1	1	1	1	1	1
51576	T	C	1	1	1	1	1	1	1	1	1	1	0
51634	T	G	0	0	0	0	0	0	1	0	0	0	0
52162	T	C	1	1	1	1	1	1	1	1	1	1	1
52293	A	G	1	1	1	1	1	1	1	1	1	1	1
52316	C	T	1	1	1	1	1	1	1	1	1	1	1
52415	T	C	1	1	1	1	1	1	1	1	1	1	1
52416	G	A	1	1	1	1	1	1	1	1	1	1	1
52697	T	C	1	1	1	1	1	1	1	1	1	1	1
53005	C	T	0	0	0	0	0	0	1	0	0	0	0
53191	G	A	1	1	1	1	1	1	1	1	1	1	1
53404	G	T	1	1	1	1	1	1	1	1	1	1	1
53415	T	C	1	1	1	1	1	1	1	1	1	1	1
53418	T	C	0	0	1	1	1	0	0	0	0	0	0
53541	T	C	1	1	1	1	1	1	1	1	1	1	1
53604	C	G	0	0	0	0	0	0	1	0	0	0	0
53632	C	A	0	0	1	1	1	0	0	0	0	0	0
53637	G	C	1	1	1	1	1	1	1	1	1	1	1
53689	C	A	1	1	1	1	1	1	1	1	1	1	1
53740	G	T	1	1	1	1	1	1	1	1	1	1	1
53794	C	A	1	1	1	1	1	1	1	1	1	1	1
53868	T	C	1	1	1	1	1	1	1	1	1	1	1
53959	A	G	0	0	0	0	0	0	0	0	0	0	1
53964	T	G	0	0	0	0	0	0	0	0	0	0	1
53965	T	G	0	0	0	0	0	0	0	0	0	0	1
53983	C	A	1	1	1	1	1	1	1	1	1	1	1
54000	T	C	0	0	0	0	0	0	0	0	0	0	1
54063	C	T	1	1	1	1	1	1	1	1	1	1	1
54084	T	G	0	0	1	1	1	0	0	0	0	0	0
54108	T	C	0	0	1	1	1	0	0	0	0	0	0
54198	A	C	1	1	1	1	1	1	1	1	1	1	1
54349	C	T	0	0	0	0	1	0	0	0	0	0	0
54423	G	T	0	0	0	0	0	0	1	0	0	0	0
54428	A	G	1	1	1	1	1	1	1	1	1	1	1
54432	G	A	1	1	1	1	1	1	1	1	1	1	1
54490	T	A	1	1	1	1	1	1	0	0	0	0	0
54533	C	T	1	1	1	1	1	1	1	1	1	1	1
54759	A	G	1	1	1	1	1	1	1	1	1	1	1
54796	C	A	1	1	1	1	1	1	1	1	1	1	1
54821	T	C	0	0	0	0	0	0	0	1	1	1	0
55344	A	G	1	1	1	1	1	1	1	0	0	0	1
55352	A	C	1	1	1	1	1	1	1	1	1	1	1
55446	A	C	0	0	0	0	0	0	1	1	1	1	0
55516	G	T	0	0	0	0	0	0	0	0	0	0	1
55544	G	A	1	1	1	1	1	1	1	1	1	1	1
55550	G	T	0	0	0	0	0	0	1	1	1	1	1
55780	T	C	1	1	1	1	1	1	1	1	1	1	1
55894	C	G	0	0	0	0	0	0	1	0	0	0	0
55932	T	G	1	1	1	1	1	1	1	1	1	1	1
55966	G	T	0	0	0	0	0	0	0	0	0	0	1
56053	G	A	1	1	1	1	1	1	1	1	1	1	1
56694	A	G	1	1	1	1	1	1	1	1	1	1	0
56844	C	T	1	1	1	1	1	1	1	1	1	1	1
56877	T	C	1	1	1	1	1	1	1	1	1	1	1
57054	T	C	1	1	1	1	1	1	0	0	0	0	0
57231	G	A	0	0	0	0	0	0	0	1	1	1	0
57261	T	C	1	1	1	1	1	1	1	1	1	1	1
57284	C	G	1	1	1	1	1	1	1	1	1	1	1
57320	G	A	1	1	1	1	1	1	1	1	1	1	1
57324	C	G	1	1	1	1	1	1	1	1	1	1	1
57406	C	T	1	1	1	1	1	1	0	0	0	0	0
57432	C	G	1	1	1	1	1	1	1	1	1	1	1
57615	C	A	0	0	0	0	0	0	0	0	0	0	1
57688	C	A	0	0	0	0	0	0	1	1	1	1	0
57747	C	T	1	1	1	1	1	1	1	1	1	1	1
57770	T	C	1	1	1	1	1	1	1	1	1	1	1
57786	T	A	1	1	1	1	1	1	1	1	1	1	1
57919	T	C	1	1	1	1	1	1	1	1	1	1	1
58054	C	A	0	0	0	0	0	0	0	0	0	0	1
58127	G	T	1	1	1	1	1	1	0	0	0	0	0
58170	C	A	1	1	1	1	1	1	1	1	1	1	1
58307	C	T	0	0	0	0	0	1	0	0	0	0	0
58330	G	T	1	1	1	1	1	1	1	1	1	1	1
58339	G	T	1	1	1	1	1	1	1	1	1	1	1
58519	A	G	1	1	1	1	1	1	1	1	1	1	1
58521	G	A	1	1	1	1	1	1	1	1	1	1	1
58543	G	C	1	1	1	1	1	1	1	1	1	1	1
58813	A	G	1	1	0	0	0	1	1	1	1	1	1
58828	G	A	1	1	1	1	1	1	1	1	1	1	1
58890	T	C	1	1	1	1	1	1	1	1	1	1	1
58980	T	C	1	1	1	1	1	1	1	1	1	1	1
59059	G	A	0	0	1	1	1	0	0	0	0	0	0
59072	A	T	1	1	1	1	1	1	1	1	1	1	1
59142	C	A	1	1	1	1	1	1	1	1	1	1	1
59158	G	A	0	0	0	0	0	0	1	1	1	1	0
59180	T	C	1	1	1	1	1	1	0	0	0	0	0
59231	C	G	1	1	1	1	1	1	1	1	1	1	1
59345	C	G	0	0	1	1	1	0	0	0	0	0	0
59379	T	C	0	0	0	0	0	0	0	0	0	0	1
59455	A	G	1	1	1	1	1	1	1	1	1	1	1
59544	C	T	1	1	1	1	1	1	1	1	1	1	1
59700	T	C	1	1	1	1	1	1	1	1	1	1	1
60057	T	A	0	0	1	1	1	0	0	0	0	0	0
60058	C	A	1	1	1	1	1	1	1	1	1	1	1
60116	G	A	1	1	1	1	1	1	1	1	1	1	1
60118	C	T	1	1	1	1	1	1	1	1	1	1	1
60148	G	C	0	0	0	0	0	0	1	0	0	0	0
60244	C	G	1	1	1	1	1	1	1	1	1	1	1
60291	A	G	0	0	0	0	0	0	0	0	0	0	1
60320	C	A	1	1	1	1	1	1	1	1	1	1	1
60325	T	A	1	1	1	1	1	1	1	1	1	1	0
60414	T	C	1	1	1	1	1	1	1	1	1	1	0
60445	T	A	0	0	0	0	0	0	0	1	1	1	0
60446	A	T	0	0	0	0	0	0	0	1	1	1	0
60448	A	T	0	0	0	0	0	0	0	1	1	1	0
60452	T	A	0	0	0	0	0	0	0	1	1	1	0
60454	T	A	0	0	0	0	0	0	0	1	1	1	0
60455	T	A	0	0	0	0	0	0	0	1	1	1	0
60538	A	C	0	0	0	0	0	0	1	0	0	0	0
60612	C	A	0	0	0	1	0	0	0	0	0	0	0
60789	T	C	0	0	0	0	0	0	0	1	1	1	0
60966	T	C	1	1	1	1	1	1	1	1	1	1	1
61050	G	A	1	1	1	1	1	1	1	1	1	1	1
61084	G	C	1	1	1	1	1	1	1	1	1	1	1
61225	C	A	1	1	1	1	1	1	1	1	1	1	1
61305	G	T	1	1	1	1	1	1	1	1	1	1	1
61322	T	A	0	0	0	0	0	0	0	0	0	0	1
61323	A	T	1	1	1	1	1	1	1	1	1	1	1
61324	A	G	1	1	1	1	1	1	1	1	1	1	1
61828	A	G	1	1	1	1	1	1	1	1	1	1	1
61855	A	G	1	1	1	1	1	1	1	1	1	1	1
61899	G	A	1	1	1	1	1	1	1	1	1	1	1
61981	C	A	1	1	1	1	1	1	1	1	1	1	1
62381	C	T	1	1	1	1	1	1	1	1	1	1	1
62634	T	C	1	1	1	1	1	1	1	1	1	1	1
62702	G	T	0	0	0	0	0	0	1	0	0	0	0
62820	G	T	0	0	0	0	0	0	0	0	0	0	1
62825	T	A	0	0	0	0	0	0	1	1	1	1	0
62867	G	T	1	1	1	1	1	1	1	1	1	1	1
62917	T	C	0	0	0	0	0	0	1	0	0	0	0
63142	A	C	1	1	1	1	1	1	1	1	1	1	1
63196	C	A	0	0	0	0	0	0	0	0	0	0	1
63380	C	A	1	1	1	1	1	1	1	1	1	1	1
63412	C	A	1	1	1	1	1	1	1	1	1	1	1
63511	C	T	1	1	1	1	1	1	1	1	1	1	1
63544	T	C	1	1	1	1	1	1	1	1	1	1	1
63546	G	A	0	0	0	0	0	0	0	0	0	0	1
63631	C	A	0	0	0	0	0	0	0	0	0	0	1
63720	G	A	1	1	1	1	1	1	1	1	1	1	1
63801	C	A	0	0	0	0	0	0	1	0	0	0	0
63810	C	A	1	1	1	1	1	1	1	1	1	1	1
63830	C	T	1	1	1	1	1	1	1	1	1	1	0
63902	C	A	0	0	0	0	0	0	0	0	0	0	1
64143	G	T	1	1	1	1	1	1	1	1	1	1	1
64207	A	C	1	1	1	1	1	1	1	1	1	1	1
64477	T	C	0	0	0	0	0	0	0	0	0	0	1
64624	T	C	1	1	1	1	1	1	1	1	1	1	1
64714	G	A	1	1	1	1	1	1	1	1	1	1	1
64838	A	G	1	1	1	1	1	1	1	1	1	1	1
64850	G	T	1	1	1	1	1	1	1	1	1	1	1
64873	A	G	0	0	0	0	0	0	0	1	1	1	0
65059	C	T	0	0	1	1	1	0	0	0	0	0	0
65141	A	G	1	1	1	1	1	1	1	1	1	1	1
65216	C	A	1	1	1	1	1	1	1	1	1	1	1
65221	G	A	0	0	1	1	1	0	0	0	0	0	0
65415	C	A	0	0	0	0	0	0	0	1	1	1	0
65490	G	A	0	0	0	0	0	0	0	1	1	1	0
65605	T	G	1	1	1	1	1	1	1	1	1	1	1
65718	A	G	1	1	1	1	1	1	1	1	1	1	1
65763	T	C	1	1	1	1	1	1	1	1	1	1	1
65962	A	G	1	1	1	1	1	1	1	1	1	1	1
65963	G	T	1	1	1	1	1	1	1	1	1	1	1
65969	C	A	1	1	1	1	1	1	1	1	1	1	1
65976	T	C	0	0	0	0	0	0	1	0	0	0	0
65999	C	T	0	0	0	0	0	1	0	0	0	0	0
66013	C	T	1	1	1	1	1	1	1	1	1	1	1
66502	A	G	1	1	1	1	1	1	1	1	1	1	1
66628	A	C	1	1	1	1	1	1	1	1	1	1	1
66671	G	T	1	1	1	1	1	1	1	1	1	1	1
66912	G	A	1	1	0	0	0	1	0	0	0	0	0
67040	C	T	1	1	0	0	0	0	0	0	0	0	0
67125	G	T	0	0	0	0	0	0	1	0	0	0	0
67149	G	A	1	1	1	1	1	1	1	1	1	1	1
67273	G	A	1	1	1	1	1	1	1	1	1	1	1
67343	A	G	0	0	0	0	0	0	1	1	1	1	0
67412	C	A	1	1	1	1	1	1	1	1	1	1	1
67458	G	T	1	1	1	1	1	1	1	1	1	1	1
67476	G	A	1	1	1	1	1	1	1	1	1	1	1
67590	T	C	0	0	0	0	0	0	0	0	0	0	1
67629	T	G	1	1	1	1	1	1	1	1	1	1	1
67974	G	T	0	0	0	0	0	0	0	0	0	0	1
67982	A	T	0	0	0	0	0	0	1	0	0	0	0
68005	G	T	0	0	0	0	0	0	0	0	0	0	1
68021	G	T	0	0	0	0	0	0	0	0	0	0	1
68046	C	T	1	1	1	1	1	1	1	1	1	1	1
68183	T	C	1	1	1	1	1	1	1	1	1	1	1
68584	T	G	1	1	1	1	1	1	1	1	1	1	1
69039	G	T	1	1	1	1	1	1	1	1	1	1	1
69304	A	G	0	0	1	1	1	0	0	0	0	0	0
69339	G	T	0	0	1	1	1	0	0	0	0	0	0
69486	A	G	1	1	1	1	1	1	1	1	1	1	1
69489	G	T	1	1	0	0	0	0	0	0	0	0	0
69492	A	G	1	1	1	1	1	1	1	1	1	1	1
69504	G	T	1	1	1	1	1	1	1	1	1	1	1
69558	T	A	1	1	1	1	1	1	1	1	1	1	1
69701	G	C	0	0	0	0	0	0	0	0	0	0	1
69749	A	C	1	1	1	1	1	1	1	0	0	0	1
69750	G	T	1	1	1	1	1	1	1	1	1	1	1
69768	T	G	1	1	1	1	1	1	1	1	1	1	1
69783	C	A	0	0	0	0	0	0	0	0	0	0	1
69818	C	T	0	0	1	1	1	0	0	0	0	0	0
69901	C	A	1	1	1	1	1	1	1	1	1	1	1
70005	T	C	1	1	1	1	1	1	1	1	1	1	1
70019	G	T	0	0	0	0	0	0	0	0	0	0	1
70145	T	A	0	0	1	1	1	0	0	0	0	0	0
70243	T	G	1	1	1	1	1	1	1	1	1	1	1
70305	C	A	1	1	1	1	1	1	1	1	1	1	1
70792	T	A	1	1	1	1	1	1	1	1	1	1	1
70817	C	A	1	1	1	1	1	1	1	1	1	1	1
70886	A	G	0	0	0	0	0	0	0	0	0	0	1
71137	G	T	1	1	1	1	1	1	1	1	1	1	1
71228	G	T	0	0	0	0	0	0	1	0	0	0	0
71247	A	T	0	0	0	0	0	0	1	0	0	0	0
71257	T	C	0	0	0	0	0	0	0	0	0	0	1
71290	C	A	1	1	1	1	1	1	1	1	1	1	1
71325	C	A	1	1	1	1	1	1	1	1	1	1	1
71388	C	A	0	0	0	0	0	0	0	0	0	0	1
71709	G	A	0	0	0	0	0	0	1	1	1	1	0
71770	A	G	1	1	1	1	1	1	0	0	0	0	0
71804	C	A	1	1	1	1	1	1	1	1	1	1	1
71881	G	A	1	1	1	1	1	1	1	1	1	1	1
71902	G	T	0	0	0	0	0	0	1	0	0	0	0
71955	G	A	0	0	0	0	0	0	1	1	1	1	0
72113	T	G	1	1	1	1	1	1	1	1	1	1	1
72207	G	A	1	1	1	1	1	1	1	1	1	1	1
72233	T	C	1	1	1	1	1	1	1	1	1	1	1
72318	G	T,A	1	1	2	2	2	1	2	2	2	2	1
72615	T	C	1	1	1	1	1	1	1	1	1	1	1
72636	T	C	0	0	0	0	0	0	1	1	1	1	0
72667	G	A	1	1	1	1	1	1	1	1	1	1	1
72721	T	C	1	1	0	0	0	0	0	0	0	0	0
72729	C	T	1	1	1	1	1	1	1	1	1	1	1
72797	A	C	1	1	1	1	1	1	1	1	1	1	1
72815	A	C	1	1	1	1	1	1	1	1	1	1	1
72891	C	A	1	1	1	1	1	1	1	1	1	1	1
72892	T	C	1	1	1	1	1	1	1	1	1	1	1
72893	C	T	1	1	1	1	1	1	1	1	1	1	1
72894	T	C	1	1	1	1	1	1	1	1	1	1	1
72895	A	G	1	1	1	1	1	1	1	1	1	1	1
72896	C	T	1	1	1	1	1	1	1	1	1	1	1
72898	T	C	1	1	1	1	1	1	1	1	1	1	1
72899	T	G	1	1	1	1	1	1	1	1	1	1	1
72900	C	G	1	1	1	1	1	1	1	1	1	1	1
72901	C	T	1	1	1	1	1	1	1	1	1	1	1
72902	C	A	1	1	1	1	1	1	1	1	1	1	1
72904	G	A	1	1	1	1	1	1	1	1	1	1	1
72918	C	T	1	1	1	1	1	1	1	1	1	1	1
72925	C	A	1	1	1	1	1	1	1	1	1	1	1
72928	G	A	1	1	1	1	1	1	1	1	1	1	1
72929	G	T	0	0	0	0	0	0	1	1	1	1	0
72931	A	G	1	1	1	1	1	1	1	1	1	1	1
72933	T	C	1	1	1	1	1	1	1	1	1	1	1
72934	C	T	1	1	1	1	1	1	1	1	1	1	1
72935	C	G	1	1	1	1	1	1	1	1	1	1	1
72936	A	G	1	1	1	1	1	1	1	1	1	1	1
72945	A	T	1	1	1	1	1	1	1	1	1	1	1
72948	T	A	1	1	1	1	1	1	1	1	1	1	1
72949	T	G	1	1	1	1	1	1	1	1	1	1	1
72950	A	C	1	1	1	1	1	1	1	1	1	1	1
72951	T	C	1	1	1	1	1	1	1	1	1	1	1
72954	T	C	1	1	1	1	1	1	1	1	1	1	1
72958	G	A	1	1	1	1	1	1	1	1	1	1	1
72959	G	A	1	1	1	1	1	1	1	1	1	1	1
72988	C	T	1	1	1	1	1	1	1	1	1	1	1
72991	T	G	1	1	1	1	1	1	1	1	1	1	1
72992	T	G	1	1	1	1	1	1	1	1	1	1	1
73025	C	T	1	1	1	1	1	1	1	1	1	1	1
73030	G	A	1	1	1	1	1	1	1	1	1	1	1
73049	T	C	0	0	0	0	0	0	0	1	1	1	0
73099	T	C	1	1	1	1	1	1	1	1	1	1	1
73104	C	A	1	1	1	1	1	1	1	1	1	1	1
73115	C	T	1	1	1	1	1	1	1	1	1	1	1
73126	C	T	1	1	1	1	1	1	1	1	1	1	1
73139	A	G	1	1	1	1	1	1	1	1	1	1	1
73143	T	G	1	1	1	1	1	1	1	1	1	1	1
73151	T	C	1	1	1	1	1	1	1	1	1	1	1
73154	C	T	1	1	1	1	1	1	1	1	1	1	1
73162	A	G	1	1	1	1	1	1	1	1	1	1	1
73213	T	C	1	1	1	1	1	1	1	1	1	1	1
73226	G	C	1	1	1	1	1	1	0	0	0	0	0
73401	G	A	1	1	1	1	1	1	1	1	1	1	1
73419	C	T	0	0	0	0	0	0	1	1	1	1	0
73475	C	A	1	1	1	1	1	1	1	1	1	1	1
73575	G	T	0	0	0	0	0	0	0	1	1	1	0
73707	T	G	1	1	1	1	1	1	1	1	1	1	0
73750	G	T	0	0	0	0	0	1	0	0	0	0	0
73900	G	C	0	0	0	0	0	0	1	1	1	1	0
73986	C	T	0	0	0	0	0	0	1	1	1	1	0
74218	T	C	0	0	1	0	0	0	0	0	0	0	0
74437	T	G	1	1	1	1	1	1	1	1	1	1	1
74444	A	T	1	1	1	1	1	1	1	1	1	1	1
74445	C	G,T	1	1	1	1	1	1	1	2	2	2	1
74446	A	T	1	1	1	1	1	1	1	1	1	1	1
74452	T	G	1	1	1	1	1	1	1	1	1	1	1
74480	C	T	1	1	1	1	1	1	0	0	0	0	0
74506	G	T	0	0	1	1	1	0	0	0	0	0	0
74511	G	T	1	1	1	1	1	1	1	1	1	1	0
74597	T	C	1	1	1	1	1	1	1	1	1	1	1
74825	C	A	1	1	1	1	1	1	1	1	1	1	1
74845	T	C	1	1	1	1	1	1	1	1	1	1	1
74887	G	A	1	1	1	1	1	1	1	1	1	1	1
74926	G	C	0	0	0	0	0	0	0	1	1	1	0
74976	G	T	1	1	1	1	1	1	1	1	1	1	1
75130	G	A	0	0	0	0	0	0	1	1	1	1	0
75138	G	A	0	0	0	0	0	0	1	1	1	1	0
75208	A	G	0	0	0	0	0	0	0	1	1	1	0
75422	G	T	1	1	1	1	1	1	1	1	1	1	1
75507	G	C	1	1	1	1	1	1	1	1	1	1	1
75577	G	T	1	1	1	1	1	1	1	1	1	1	0
75643	C	T	1	1	1	1	1	1	1	1	1	1	1
75663	G	A	1	1	1	1	1	1	1	1	1	1	1
75791	C	G	1	1	1	1	1	1	1	1	1	1	1
75817	A	C	1	1	1	1	1	1	1	1	1	1	1
76160	T	C	0	0	0	0	0	0	0	0	0	0	1
76328	T	G	0	0	0	0	0	0	1	0	0	0	0
76426	G	C	0	0	0	0	0	1	0	0	0	0	0
76454	A	G	1	1	1	1	1	1	1	1	1	1	1
76457	C	G	1	1	1	1	1	1	1	1	1	1	1
76459	C	T	1	1	1	1	1	1	1	1	1	1	1
76460	C	T	1	1	1	1	1	1	1	1	1	1	1
76482	A	G	1	1	1	1	1	1	1	1	1	1	1
76491	T	C	1	1	1	1	1	1	1	1	1	1	1
76622	G	T	0	0	0	0	0	0	0	0	0	0	1
76662	C	A	0	0	0	0	0	0	0	0	0	0	1
77402	A	G	0	0	0	0	0	0	1	0	0	0	0
78041	T	C	0	0	0	0	0	0	0	0	0	0	1
78092	A	G	1	1	1	1	1	1	1	1	1	1	1
78194	C	T	1	1	1	1	1	1	1	1	1	1	1
78372	A	C	0	0	0	0	0	0	0	0	0	0	1
78437	A	G	1	1	1	1	1	1	1	1	1	1	1
78514	G	T	1	1	1	1	1	1	1	1	1	1	1
78525	C	A	0	0	0	0	0	0	0	1	1	1	0
78551	G	T	0	0	0	0	0	0	0	0	0	0	1
78794	A	G	0	0	0	0	0	0	0	0	0	0	1
79224	A	T	1	1	1	1	1	1	1	1	1	1	1
79227	C	T	1	1	1	1	1	1	1	1	1	1	1
79335	G	T	1	1	1	1	1	1	1	1	1	1	1
79354	G	A	1	1	1	1	1	1	1	1	1	1	1
79508	G	A	1	1	1	1	1	1	1	1	1	1	1
79531	G	A	1	1	1	1	1	1	1	1	1	1	1
79674	G	T	0	0	0	0	0	0	0	1	1	1	0
79938	C	A	1	1	1	1	1	1	1	1	1	1	1
80010	C	A	1	1	1	1	1	1	1	1	1	1	1
80029	C	T	0	0	0	0	0	0	0	1	1	1	0
80138	G	A	1	1	1	1	1	1	1	1	1	1	1
80203	A	G	1	1	1	1	1	1	1	1	1	1	1
80295	T	C	1	1	1	1	1	1	1	1	1	1	1
80397	T	G	1	1	1	1	1	1	1	1	1	1	1
80796	G	A	1	1	1	1	1	1	1	1	1	1	1
80847	A	G	1	1	1	1	1	1	1	1	1	1	1
81024	G	A	0	0	0	0	0	0	0	0	0	0	1
81082	C	T	1	1	1	1	1	1	1	1	1	1	1
81203	C	T	1	1	1	1	1	1	1	1	1	1	1
81286	T	A	0	1	0	0	1	0	1	0	1	1	0
81287	T	A	0	1	0	0	1	0	1	0	1	1	0
81348	C	A	0	0	0	0	0	0	0	1	1	1	0
81455	C	G	1	1	1	1	1	1	1	1	1	1	1
81588	T	C	0	0	0	0	0	0	0	0	0	0	1
81664	T	G	1	1	1	1	1	1	1	1	1	1	1
81710	A	G	1	1	1	1	1	1	1	1	1	1	1
82132	C	T	1	1	1	1	1	1	0	0	0	0	0
82350	C	G	0	0	0	0	0	0	1	0	0	0	0
82364	C	A	0	0	0	0	0	0	0	1	1	1	0
82754	G	A	1	1	1	1	1	1	1	1	1	1	1
82796	G	A	1	1	1	1	1	1	1	1	1	1	1
83153	A	C	0	0	0	0	0	0	1	0	0	0	0
83384	A	G	1	1	1	1	1	1	1	1	1	1	1
83572	T	C	1	1	1	1	1	1	1	1	1	1	1
83661	A	G	0	0	0	0	0	0	0	1	1	1	0
83745	T	G	1	1	1	1	1	1	1	1	1	1	1
83784	C	G	0	0	1	1	1	0	0	0	0	0	0
84053	G	T	0	0	0	0	0	0	0	0	0	0	1
84065	G	A	1	1	1	1	1	1	1	1	1	1	1
84152	A	G	1	1	1	1	1	1	1	1	1	1	1
84155	A	G,T	0	0	0	0	0	0	1	2	2	2	1
84231	G	T	1	1	1	1	1	1	1	1	1	1	1
84326	C	T	1	1	1	1	1	1	1	1	1	1	1
84341	G	T	1	1	1	1	1	1	1	1	1	1	1
84344	T	G	0	0	0	0	0	0	0	1	1	1	0
84403	C	A	0	0	0	0	0	0	0	0	0	0	1
84436	T	G	0	0	0	0	0	1	0	0	0	0	0
84441	C	A	0	0	0	0	0	0	0	1	1	1	0
84455	T	G	1	1	1	1	1	1	1	1	1	1	1
84532	G	T	0	0	0	0	0	0	0	0	0	0	1
84541	G	A	1	1	1	1	1	1	1	1	1	1	1
84556	C	A	1	1	1	1	1	1	0	0	0	0	0
84564	G	T	1	1	1	1	1	1	1	1	1	1	0
84616	C	A	1	1	1	1	1	1	1	1	1	1	1
84644	G	T	1	1	1	1	1	1	1	1	1	1	1
84701	C	T	1	1	1	1	1	1	1	1	1	1	1
84752	C	A	1	1	1	1	1	1	0	0	0	0	0
84772	G	T	1	1	1	1	1	1	1	1	1	1	1
84818	G	T	1	1	1	1	1	1	1	1	1	1	1
84989	T	C	1	1	1	1	1	1	1	1	1	1	1
85141	G	T	1	1	1	1	1	1	1	1	1	1	1
85423	T	C	1	1	1	1	1	1	1	1	1	1	0
85567	C	T	1	1	1	1	1	1	1	1	1	1	1
85614	C	A	1	1	1	1	1	1	1	1	1	1	1
85979	A	G	0	0	0	0	0	0	0	0	0	0	1
86045	C	T	1	1	1	1	1	1	0	0	0	0	0
86105	T	G	0	0	0	0	0	0	0	1	1	1	0
86133	T	C	1	1	1	1	1	1	1	1	1	1	1
86244	C	A	0	0	0	0	0	0	0	0	0	0	1
86250	G	T	0	0	0	0	0	0	0	0	0	0	1
86255	A	C	0	0	1	1	1	0	0	0	0	0	0
86318	A	G	1	1	1	1	1	1	1	1	1	1	1
86396	C	A	1	1	1	1	1	1	1	1	1	1	1
86471	G	T	1	1	1	1	1	1	1	1	1	1	1
86530	T	C	1	1	1	1	1	1	1	1	1	1	1
86625	G	T	1	1	1	1	1	1	1	1	1	1	1
86687	T	G	1	1	1	1	1	1	1	1	1	1	1
86795	T	C	0	0	0	0	0	0	0	0	0	0	1
86965	G	C	1	1	1	1	1	1	1	1	1	1	1
86967	C	T	1	1	1	1	1	1	1	1	1	1	1
87135	T	G	0	0	0	0	0	0	1	0	0	0	0
87259	C	T	1	1	1	1	1	1	1	1	1	1	1
87306	C	A	1	1	1	1	1	1	1	1	1	1	1
87368	G	T	0	0	0	0	0	0	0	1	1	1	0
87432	T	A	1	1	1	1	1	1	1	1	1	1	1
87462	C	T	1	1	1	1	1	1	0	0	0	0	0
87483	G	T	0	0	0	0	0	0	1	1	1	1	0
87573	T	C	1	1	1	1	1	1	1	1	1	1	1
87658	G	C	1	1	1	1	1	1	1	1	1	1	1
87721	A	G	0	0	0	0	0	0	0	0	0	0	1
87882	A	G	1	1	1	1	1	1	1	1	1	1	1
87938	G	T	1	1	1	1	1	1	1	1	1	1	1
88035	C	T	1	1	1	1	1	1	1	1	1	1	1
88064	C	A	1	1	1	1	1	1	1	1	1	1	1
88070	T	C	1	1	1	1	1	1	1	1	1	1	1
88202	A	C	1	1	1	1	1	1	1	1	1	1	1
88225	T	C	1	1	1	1	1	1	1	1	1	1	1
88470	G	T	1	1	0	0	0	1	0	0	0	0	0
88812	A	T	0	0	0	0	0	0	0	0	1	0	0
88863	C	A	0	0	0	0	0	0	0	1	1	1	0
89089	C	T	1	1	1	1	1	1	1	1	1	1	1
89151	A	G	1	1	1	1	1	1	1	1	1	1	1
90558	C	T	1	1	1	1	1	1	1	1	1	1	1
91057	G	C	1	1	1	1	1	1	1	1	1	1	1
91170	T	C	1	1	1	1	1	1	1	1	1	1	1
91225	A	G	0	0	0	0	0	0	1	1	1	1	1
91266	C	A	0	0	0	0	0	0	0	1	1	1	0
91290	G	A	1	1	1	1	1	1	1	1	1	1	0
91321	G	T	1	1	1	1	1	1	1	1	1	1	0
91728	C	A	0	0	0	0	0	0	0	0	0	0	1
91763	G	T	1	1	1	1	1	1	1	1	1	1	1
91883	A	G	1	1	1	1	1	1	1	1	1	1	1
91935	T	A	0	0	0	0	0	0	1	1	1	1	0
92016	G	A	1	1	1	1	1	1	1	1	1	1	1
92754	A	G	1	1	1	1	1	1	1	1	1	1	1
92860	T	C	1	1	1	1	1	1	1	1	1	1	1
93142	G	A	1	1	1	1	1	1	1	1	1	1	1
93348	G	A	0	0	0	0	0	0	0	1	1	1	0
93760	G	T	0	0	0	0	0	0	0	0	0	0	1
93863	G	T	1	1	1	1	1	1	1	1	1	1	1
93876	C	T	1	1	1	1	1	1	1	1	1	1	1
93903	T	C	1	1	1	1	1	1	1	1	1	1	1
94078	C	A	0	0	0	0	0	0	0	0	0	0	1
94079	C	A	0	0	0	0	0	0	1	1	1	1	0
94888	C	T	1	1	1	1	1	1	1	1	1	1	1
95102	A	G	1	1	1	1	1	1	1	1	1	1	1
95121	T	C	1	1	1	1	1	1	1	1	1	1	1
95424	A	G	1	1	1	1	1	1	1	1	1	1	1
95800	G	T	0	0	0	0	0	0	0	1	1	1	0
96293	G	T	1	1	1	1	1	1	1	1	1	1	1
96396	G	T	0	0	0	0	0	0	0	1	1	1	0
96859	G	T	1	1	1	1	1	1	1	1	1	1	1
96876	C	A	1	1	1	1	1	1	1	1	1	1	1
97215	C	T	1	1	1	1	1	1	1	1	1	1	1
97571	C	A	1	1	1	1	1	1	1	1	1	1	1
98362	G	T	0	0	0	0	0	0	0	1	1	1	0
98782	C	G	1	1	1	1	1	1	1	1	1	1	1
98795	C	G	0	0	0	1	0	0	0	0	0	1	0
98984	T	C	0	0	0	0	0	0	1	0	0	0	0
101672	C	A	0	0	0	0	0	0	0	0	0	0	1
102404	T	C	1	1	1	1	1	1	1	1	1	1	1
103566	C	A	1	1	1	1	1	1	1	1	1	1	1
103567	C	A	1	1	1	1	1	1	1	1	1	1	1
103568	T	G	1	1	1	1	1	1	1	1	1	1	1
103570	C	T	1	1	1	1	1	1	1	1	1	1	1
103572	T	A	1	1	1	1	1	1	1	1	1	1	1
103573	T	C	1	1	1	1	1	1	1	1	1	1	1
103577	C	T	1	1	1	1	1	1	1	1	1	1	1
103578	A	G	1	1	1	1	1	1	1	1	1	1	1
103581	A	G	1	1	1	1	1	1	1	1	1	1	1
103582	A	T	1	1	1	1	1	1	1	1	1	1	1
103583	T	A	1	1	1	1	1	1	1	1	1	1	1
103584	A	C	1	1	1	1	1	1	1	1	1	1	1
103585	A	C	1	1	1	1	1	1	1	1	1	1	1
103586	G	T	1	1	1	1	1	1	1	1	1	1	1
103587	G	C	1	1	1	1	1	1	1	1	1	1	1
103986	G	C	1	1	1	1	1	1	1	1	1	1	1
104748	C	T	1	1	1	1	1	1	1	1	1	1	1
106777	A	C	1	1	1	1	1	1	1	1	1	1	1
106922	T	C	1	1	1	1	1	1	1	1	1	1	1
107281	C	T	0	0	0	0	0	0	0	0	0	0	1
107392	G	A	0	0	0	0	0	0	1	0	0	0	0
108254	G	T	1	1	1	1	1	1	1	1	1	1	1
109230	G	A	1	1	1	1	1	1	1	1	1	1	1
109850	A	G	1	1	1	1	1	1	1	1	1	1	1
109855	A	G	1	1	1	1	1	1	1	1	1	1	1
109859	C	T	1	1	1	1	1	1	1	1	1	1	1
109872	C	G	1	1	1	1	1	1	1	1	1	1	1
109882	G	A	1	1	1	1	1	1	1	1	1	1	1
109963	A	G	1	1	1	1	1	1	1	1	1	1	1
109993	A	G	1	1	1	1	1	1	1	1	1	1	1
110113	A	G	1	1	1	1	1	1	1	1	1	1	1
110153	A	G	1	1	1	1	1	1	1	1	1	1	1
110431	T	C	1	1	1	1	1	1	1	1	1	1	1
110673	C	T	1	1	1	1	1	1	1	1	1	1	1
111774	T	C	1	1	1	1	1	1	1	1	1	1	1
112041	T	C	1	1	1	1	1	1	1	1	1	1	1
112263	G	A	1	1	1	1	1	1	1	1	1	1	1
112434	A	G	1	1	1	1	1	1	1	1	1	1	0
112753	A	C	1	1	1	1	1	1	1	1	1	1	1
112778	G	T	0	0	0	0	0	0	0	1	1	1	0
112962	A	T	1	1	1	1	1	1	1	1	1	1	0
112963	A	T	1	1	1	1	1	1	1	1	1	1	0
112964	A	T	1	1	1	1	1	1	1	1	1	1	0
113192	A	C	1	1	1	1	1	1	0	0	0	0	1
113193	A	T	1	1	1	1	1	1	0	0	0	0	1
113194	A	T	1	1	1	1	1	1	0	0	0	0	1
113195	G	T	1	1	1	1	1	1	0	0	0	0	1
113322	C	T	1	1	1	1	1	1	1	1	1	1	1
113939	A	C	0	0	0	0	0	0	1	1	1	1	0
114283	C	A	0	0	0	0	0	0	0	1	1	1	0
114576	T	C	0	0	0	0	0	1	0	0	0	0	0
114584	A	G	0	0	0	0	0	1	0	0	0	0	0
114587	G	A	0	0	0	0	0	1	0	0	0	0	0
114589	G	C	1	1	1	1	1	1	1	1	1	1	1
114590	G	C	0	0	0	0	0	1	0	0	0	0	0
114591	G	A	0	0	0	0	0	1	0	0	0	0	0
114595	C	T	0	0	0	0	0	1	0	0	0	0	0
114597	G	A	0	0	0	0	0	1	0	0	0	0	0
114599	C	G	0	0	0	0	0	1	0	0	0	0	0
114602	A	G	0	0	0	0	0	1	0	0	0	0	0
114606	G	C	0	0	0	0	0	1	0	0	0	0	0
114722	A	T	1	1	0	0	0	0	0	0	0	0	0
114724	C	A	1	1	0	0	0	0	0	0	0	0	0
114725	G	A	1	1	0	0	0	0	0	0	0	0	0
114726	G	A	1	1	0	0	0	0	0	0	0	0	0
114731	A	T	1	1	0	0	0	0	0	0	0	0	0
114732	A	T	1	1	0	0	0	0	0	0	0	0	0
114733	T	C	1	1	0	0	0	0	0	0	0	0	0
114735	C	T	1	1	0	0	0	0	0	0	0	0	0
114736	G	A	1	1	0	0	0	0	0	0	0	0	0
114737	A	T	1	1	0	0	0	0	0	0	0	0	0
114738	G	C	1	1	0	0	0	0	0	0	0	0	0
114915	C	G	1	1	1	1	1	1	1	1	1	1	1
114930	T	G	0	0	0	0	0	0	0	0	0	0	1
114976	G	T	0	0	0	0	0	0	0	1	1	1	0
114980	T	A	0	0	0	0	0	0	1	0	0	0	0
114981	T	A	0	0	0	0	0	0	1	0	0	0	0
114982	T	G	1	1	1	1	1	1	1	1	1	1	1
115001	C	A	1	1	1	1	1	1	1	1	1	1	1
115058	A	G	1	1	1	1	1	1	1	1	1	1	1
115076	C	T	1	1	1	1	1	1	1	1	1	1	1
115270	G	T	1	1	1	1	1	1	1	1	1	1	1
115302	C	T	1	1	1	1	1	1	1	1	1	1	1
115393	A	C	1	1	1	1	1	1	1	1	1	1	1
115511	C	A	1	1	1	1	1	1	1	1	1	1	1
115517	C	A	1	1	1	1	1	1	1	1	1	1	1
115583	G	A	0	0	1	0	1	0	0	0	0	0	0
115631	A	C	0	0	0	0	0	0	0	1	1	1	0
115669	T	C	0	0	1	1	1	0	0	0	0	0	0
115687	A	C	1	1	1	1	1	1	1	1	1	1	1
115691	G	T	1	1	1	1	1	1	1	1	1	1	1
115703	T	C	1	1	1	1	1	1	1	1	1	1	1
115817	A	G	0	0	0	0	0	0	0	1	1	1	0
115835	A	C	0	0	1	1	1	0	0	0	0	0	0
115889	A	G	1	1	1	1	1	1	1	1	1	1	1
115892	T	C	0	0	0	0	0	1	0	0	0	0	0
115931	C	A	0	0	0	0	0	0	0	0	0	0	1
115967	G	T	0	0	1	0	1	0	0	0	0	0	0
116249	G	A	1	1	1	1	1	1	1	1	1	1	1
116511	G	A	1	1	1	1	1	1	1	1	1	1	1
116552	G	A	1	1	0	0	0	0	0	0	0	0	0
116612	C	A	0	0	0	0	0	0	0	0	0	0	1
116615	T	C	1	1	1	1	1	1	1	1	1	1	1
116663	T	A	1	1	1	1	1	1	1	1	1	1	1
116925	G	A	1	1	1	1	1	1	1	1	1	1	1
116984	G	A	1	1	1	1	1	1	1	1	1	1	1
117009	T	G	1	1	1	1	1	1	1	1	1	1	1
117155	C	G	0	0	0	0	0	0	0	1	1	1	0
117226	G	T	0	0	0	0	0	0	0	0	0	0	1
117896	G	T	1	1	1	1	1	1	1	1	1	1	1
117904	C	T	1	1	1	1	1	1	1	1	1	1	1
117906	C	T	1	1	1	1	1	1	1	1	1	1	1
117920	A	T	1	1	1	1	1	1	1	1	1	1	1
117922	A	G	1	1	1	1	1	1	1	1	1	1	1
117923	A	C	1	1	1	1	1	1	1	1	1	1	1
117924	A	G	1	1	1	1	1	1	1	1	1	1	1
117927	G	T	1	1	1	1	1	1	1	1	1	1	1
117930	G	T	1	1	1	1	1	1	1	1	1	1	1
117931	G	A	1	1	1	1	1	1	1	1	1	1	1
117934	A	G	1	1	1	1	1	1	1	1	1	1	1
117943	G	A	1	1	1	1	1	1	1	1	1	1	1
117968	C	A	1	1	1	1	1	1	1	1	1	1	1
117978	C	T	1	1	1	1	1	1	1	1	1	1	1
117980	G	A	1	1	1	1	1	1	1	1	1	1	1
117988	A	T	1	1	1	1	1	1	1	1	1	1	1
117990	T	A	1	1	1	1	1	1	1	1	1	1	1
117991	G	C	1	1	1	1	1	1	1	1	1	1	1
117993	G	A	1	1	1	1	1	1	1	1	1	1	1
117995	A	G	1	1	1	1	1	1	1	1	1	1	1
117997	T	G	1	1	1	1	1	1	1	1	1	1	1
117998	T	G	1	1	1	1	1	1	1	1	1	1	1
118008	A	T	1	1	1	1	1	1	1	1	1	1	1
118009	T	A	1	1	1	1	1	1	1	1	1	1	1
118010	A	T	1	1	1	1	1	1	1	1	1	1	1
118040	C	G	1	1	1	1	1	1	1	1	1	1	1
118050	G	A	1	1	1	1	1	1	1	1	1	1	1
118081	G	A	1	1	1	1	1	1	1	1	1	1	1
118082	G	C	1	1	1	1	1	1	1	1	1	1	1
118090	G	A	1	1	1	1	1	1	1	1	1	1	1
118120	T	G	1	1	1	1	1	1	1	1	1	1	1
118123	C	A	1	1	1	1	1	1	1	1	1	1	1
118135	A	G	1	1	1	1	1	1	1	1	1	1	1
118137	T	G	1	1	1	1	1	1	1	1	1	1	1
118230	T	C	1	1	1	1	1	1	1	1	1	1	1
118239	C	A	0	0	0	0	0	0	1	0	0	0	0
118241	T	A	1	1	1	1	1	1	1	1	1	1	0
118250	A	C	1	1	1	1	1	1	1	1	1	1	1
118256	T	G	0	0	0	0	0	1	1	0	0	0	0
118257	T	A	0	0	0	0	0	1	1	0	0	0	0
118266	T	A	1	1	1	1	1	0	0	1	1	1	1
118267	A	T	1	1	1	1	1	0	0	1	1	1	1
118268	A	C	1	1	1	1	1	0	0	1	1	1	1
118283	A	T	1	1	1	1	1	1	1	1	1	1	0
118285	C	G	1	1	1	1	1	1	1	1	1	1	1
118291	C	A	1	1	0	0	0	0	0	0	0	0	0
118376	G	T	0	0	0	0	0	0	0	0	0	0	1
118383	G	T	0	0	0	0	0	0	0	1	1	1	0
118391	C	A	1	1	1	1	1	1	1	1	1	1	0
118405	C	A	0	0	0	0	0	0	0	0	0	0	1
118407	G	C	0	0	0	0	0	0	0	0	0	0	1
118462	T	C	0	0	0	0	0	0	0	0	0	0	1
118483	T	C	1	1	1	1	1	1	1	1	1	1	1
118488	C	T	0	0	0	0	0	0	0	1	1	1	0
118489	T	G	0	0	0	0	0	0	1	0	0	0	0
118532	G	T	0	0	0	0	0	0	0	0	0	0	1
118559	G	T	0	0	0	0	0	0	0	1	1	1	0
118644	C	A	0	0	0	0	0	0	0	1	1	1	0
118652	C	A	1	1	1	1	1	1	1	1	1	1	1
118714	C	T	1	1	1	1	1	1	1	1	1	1	1
118718	G	T	0	0	0	0	0	0	0	0	0	0	1
118777	G	A	0	0	0	0	0	0	0	1	1	1	0
118790	T	C	0	0	0	0	0	0	0	1	1	1	0
118807	C	A	1	1	1	1	1	1	1	1	1	1	0
118998	C	A	0	0	0	0	0	0	0	1	1	1	0
119026	C	A	0	0	0	0	0	0	0	1	1	1	0
119039	G	T	0	0	0	0	0	0	0	0	0	0	1
119046	T	C	1	1	1	1	1	1	1	1	1	1	1
119286	C	A	1	1	1	1	1	1	1	1	1	1	1
119287	G	T	0	0	0	0	0	0	1	1	1	1	1
119440	A	G	1	1	1	1	1	1	1	1	1	1	1
119605	C	A	0	0	0	0	0	0	0	0	0	0	1
119902	C	A	1	1	1	1	1	1	1	1	1	1	1
119915	G	T	1	1	1	1	1	1	1	1	1	1	1
120031	G	T	0	0	0	0	0	1	0	0	0	0	0
120188	C	A	0	0	0	0	0	0	1	0	0	0	0
120273	G	A	0	0	0	0	0	0	1	0	0	0	0
120301	A	C	1	1	1	1	1	1	0	0	0	0	0
120328	G	A	1	1	1	1	1	1	1	1	1	1	1
120355	T	C	1	1	1	1	1	1	1	1	1	1	1
120356	T	A	1	1	1	1	1	1	1	1	1	1	1
120357	G	A	1	1	1	1	1	1	1	1	1	1	1
120382	C	A	1	1	1	1	1	1	1	1	1	1	1
120517	T	G	0	0	0	0	0	0	0	0	0	0	1
120899	G	T	1	1	1	1	1	1	1	1	1	1	1
121247	G	A	1	1	1	1	1	1	1	1	1	1	1
121273	G	T	1	1	1	1	1	1	1	1	1	1	1
121355	T	C	0	0	0	0	0	0	0	0	0	0	1
121688	A	G	1	1	1	1	1	1	1	1	1	1	1
121766	A	G	1	1	1	1	1	1	1	1	1	1	1
121824	C	T	1	1	1	1	1	1	1	1	1	1	0
121874	G	T	1	1	1	1	1	1	1	1	1	1	1
121951	T	G	1	1	1	1	1	0	1	1	1	1	0
121952	G	A	1	1	1	1	1	1	1	1	1	1	1
122111	G	T	1	1	1	1	1	1	1	1	1	1	1
122124	A	G	0	0	0	0	0	0	0	1	1	1	0
122156	A	G	1	1	1	1	1	1	1	1	1	1	1
122160	A	T	0	0	0	0	0	0	1	1	1	1	0
122244	T	C	0	0	0	0	0	1	0	0	0	0	0
122300	C	T	0	0	0	0	0	0	0	0	0	1	0
122355	A	G	1	1	1	1	1	1	1	1	1	1	1
122501	T	C	1	1	1	1	1	1	1	1	1	1	1
122557	G	A	1	1	1	1	1	1	1	1	1	1	1
122665	A	C	0	0	0	0	0	0	1	0	0	0	0
122768	G	A	1	1	1	1	1	1	1	1	1	1	1
122920	A	G	0	0	1	1	1	0	0	0	0	0	0
122966	G	A	1	1	1	1	1	1	1	1	1	1	1
123070	A	C	1	1	1	1	1	1	1	1	1	1	1
123132	G	T	1	1	1	1	1	1	1	1	1	1	0
123158	G	C	0	0	0	0	0	0	0	1	1	1	0
123323	G	T	0	0	0	0	0	0	0	1	1	1	1
123788	G	T	0	0	0	0	0	0	0	0	0	0	1
123804	C	A	0	0	1	1	1	0	0	0	0	0	0
123823	T	A	0	0	0	0	0	0	0	0	0	0	1
123824	T	A	1	1	1	1	1	1	1	1	1	1	1
123871	G	T	0	0	0	0	0	1	0	0	0	0	0
124010	A	C	0	0	0	0	0	0	0	0	0	0	1
124062	T	A	1	1	1	1	1	1	1	1	1	1	1
124083	C	A	1	1	1	1	1	1	1	1	1	1	1
124092	G	A	0	0	0	0	0	0	0	1	1	1	0
124116	C	A	0	0	1	1	1	0	0	0	0	0	0
124128	A	G	1	1	1	1	1	1	1	1	1	1	1
124152	G	A	1	1	1	1	1	1	1	1	1	1	1
124165	T	C	1	1	0	0	0	0	0	0	0	0	0
124307	G	A	0	0	0	0	0	0	0	1	1	1	0
124641	C	A	1	1	1	1	1	1	1	1	1	1	1
124658	G	C	1	1	1	1	1	1	0	0	0	0	0
125123	A	G	0	0	1	1	1	0	0	0	0	0	0
125174	A	G	1	1	1	1	1	1	1	1	1	1	1
125369	C	A	0	0	0	0	0	0	1	0	0	0	0
125373	T	C	1	1	1	1	1	1	1	1	1	1	1
125425	C	T	1	1	1	1	1	1	1	1	1	1	1
125510	C	A	1	1	1	1	1	1	1	1	1	1	0
125571	C	T	1	1	1	1	1	1	1	1	1	1	1
125586	C	T	1	1	1	1	1	1	1	1	1	1	1
125596	C	A	0	0	0	0	0	0	0	0	0	0	1
125616	A	G	1	1	1	1	1	1	1	1	1	1	1
125669	C	A	1	1	0	0	0	0	0	0	0	0	0
125676	G	T	1	1	1	1	1	1	1	1	1	1	1
125717	T	C	1	1	1	1	1	1	1	1	1	1	1
125725	G	T	0	0	0	0	0	0	0	1	1	1	0
125732	A	C	1	1	1	1	1	1	1	1	1	1	1
126049	C	T	1	1	1	1	1	1	1	1	1	1	1
126070	G	A	0	0	0	1	0	0	0	0	0	0	0
126089	T	C	1	1	1	1	1	1	1	1	1	1	1
126095	C	A	1	1	1	1	1	1	1	1	1	1	1
126176	T	G	1	1	1	1	1	1	1	1	1	1	1
126231	T	C	0	0	0	0	0	0	0	1	1	1	0
126362	T	C	1	1	1	1	1	1	1	1	1	1	1
126385	T	G	1	1	1	1	1	1	1	1	1	1	1
126442	T	C	1	1	1	1	1	1	1	1	1	1	1
126624	C	T	1	1	1	1	1	1	0	0	0	0	0
126811	T	C	1	1	1	1	1	1	1	1	1	1	1
126868	T	C	1	1	1	1	1	1	1	1	1	1	1
127208	A	G	0	0	0	0	0	0	0	0	0	0	1
127286	T	G	1	1	1	1	1	1	1	1	1	1	1
127531	C	G	1	1	1	1	1	1	1	1	1	1	1
127571	G	A	1	1	1	1	1	1	1	1	1	1	1
127608	C	G	0	0	1	1	1	0	0	0	0	0	0
127718	G	A	1	1	1	1	1	1	1	1	1	1	1
127910	G	A	1	1	1	1	1	1	1	1	1	1	1
127970	C	T	1	1	1	1	1	1	1	1	1	1	1
127997	T	C	1	1	1	1	1	1	1	1	1	1	1
128039	C	T	1	1	1	1	1	1	1	1	1	1	1
128247	T	C	1	1	1	1	1	1	1	1	1	1	1
128255	C	T	0	0	0	0	0	0	0	0	0	0	1
128689	A	T	1	0	0	0	0	1	0	1	1	1	1
128718	T	G	1	1	1	1	1	1	1	1	1	1	1
128726	T	C	0	0	0	0	0	0	0	0	0	0	1
128757	A	G	1	1	1	1	1	1	1	1	1	1	1
128820	C	A	0	0	0	0	0	0	0	1	1	1	0
128899	G	T	1	1	1	1	1	1	1	1	1	1	1
128904	T	C	1	1	1	1	1	1	1	1	1	1	1
128945	T	A	1	1	1	1	1	1	1	1	1	1	1
128999	A	G	1	1	1	1	1	1	1	1	1	1	1
129041	G	T	1	1	1	1	1	1	1	1	1	1	1
129127	G	T	1	1	1	1	1	1	1	1	1	1	1
129146	G	A	1	1	1	1	1	1	1	1	1	1	1
129156	C	G	1	1	1	1	1	1	1	1	1	1	1
129211	G	T	0	0	0	0	0	0	0	0	0	0	1
129274	G	T	0	0	0	0	0	0	0	0	0	0	1
129357	C	G	0	0	0	0	0	0	0	1	1	1	0
129451	C	A	1	1	1	1	1	1	1	1	1	1	1
129452	C	T	1	1	1	1	1	1	1	1	1	1	1
129475	T	A	1	1	1	1	1	1	1	1	1	1	1
129565	T	C	1	1	1	1	1	1	1	1	1	1	1
129573	G	T	1	1	1	1	1	1	1	1	1	1	1
129613	T	C	1	1	1	1	1	1	1	1	1	1	1
129665	C	A	0	0	0	0	0	0	0	0	0	0	1
129708	T	C	1	1	1	1	1	1	1	1	1	1	1
129725	C	A	1	1	1	1	1	1	1	1	1	1	1
129755	G	A	0	0	0	0	0	0	0	0	0	0	1
129876	C	A	0	0	0	0	0	0	1	0	0	0	0
129904	G	T	0	0	0	0	0	0	1	1	1	1	0
129920	T	G	1	1	1	1	1	1	0	0	0	0	0
129940	G	T	0	0	0	0	0	0	0	0	0	0	1
129946	G	T	1	1	1	1	1	1	1	1	1	1	1
129951	C	A	1	1	1	1	1	1	1	1	1	1	1
130069	G	T	1	1	1	1	1	1	1	1	1	1	1
130087	T	A	0	0	0	0	0	0	0	1	1	1	0
130106	T	C	0	0	0	0	0	0	0	1	1	1	0
130125	A	T	1	1	1	1	1	1	1	1	1	1	1
130144	G	T	1	1	1	1	1	1	1	1	1	1	1
130193	T	A,C	1	1	1	1	1	1	1	1	1	1	2
130195	C	T	1	1	1	1	1	1	1	1	1	1	1
130232	G	T	1	1	1	1	1	1	1	1	1	1	1
130252	T	C	0	0	0	0	0	0	0	1	1	1	0
130298	G	T	0	0	0	0	0	0	0	0	0	0	1
130366	T	G	1	1	1	1	1	1	1	1	1	1	1
130377	C	A	1	1	1	1	1	1	1	1	1	1	1
130419	A	G	1	1	1	1	1	1	1	1	1	1	1
130424	G	A	0	0	0	0	0	0	0	1	1	1	0
130501	C	A	1	1	1	1	1	1	1	1	1	1	1
130732	T	C	1	1	0	0	0	1	0	0	0	0	0
130738	G	T	1	1	1	1	1	1	1	1	1	1	1
130774	G	T	1	1	1	1	1	1	1	1	1	1	1
130839	A	G	1	1	1	1	1	1	1	1	1	1	1
130844	C	T	1	1	1	1	1	1	1	1	1	1	1
130860	G	T	0	0	0	0	0	0	0	0	0	0	1
130939	C	A	0	0	0	0	0	0	0	1	1	1	0
130944	C	T	1	1	1	1	1	1	1	1	1	1	1
131042	C	A	0	0	0	0	0	0	0	0	0	0	1
131187	A	C	1	1	1	1	1	1	1	1	1	1	1
131207	G	T	1	1	1	1	1	1	1	1	1	1	1
131209	G	T	1	1	1	1	1	1	1	1	1	1	1
131251	G	C	0	0	0	0	0	0	0	1	1	1	0
131282	C	A	1	1	1	1	1	1	1	1	1	1	1
131288	G	T	1	1	1	1	1	1	1	1	1	1	1
131304	C	T	1	1	1	1	1	1	1	1	1	1	1
131402	C	A	0	0	0	0	0	0	0	1	1	1	0
131512	G	T	0	0	0	0	0	0	0	0	0	0	1
131525	G	A	0	0	0	0	0	0	1	1	1	1	1
131621	T	G	1	1	1	1	1	1	1	1	1	1	1
131624	G	T	1	1	1	1	1	1	1	1	1	1	1
131666	G	T	1	1	1	1	1	1	1	1	1	1	1
131680	T	G	0	0	0	0	0	0	0	0	0	0	1
131771	G	A	1	1	1	1	1	1	1	1	1	1	1
131792	G	C,T	0	0	1	1	1	0	2	2	2	2	0
131831	G	T	1	1	1	1	1	1	1	1	1	1	1
131868	C	A	1	1	1	1	1	1	1	1	1	1	1
131922	C	A	1	1	1	1	1	1	1	1	1	1	1
131924	A	G	1	1	1	1	1	1	0	0	0	0	0
131935	A	G	1	1	1	1	1	1	1	1	1	1	0
131999	T	G	1	1	1	1	1	1	1	1	1	1	1
132013	T	G	1	1	1	1	1	1	1	1	1	1	1
132062	C	A	1	1	1	1	1	1	1	1	1	1	1
132092	T	C	1	1	1	1	1	1	1	1	1	1	1
132113	C	A	0	0	0	0	0	0	0	0	0	1	0
132166	T	C	1	1	1	1	1	1	1	1	1	1	1
132180	G	A	1	1	1	1	1	1	1	1	1	1	1
132222	A	C	1	1	1	1	1	1	1	1	1	1	1
132225	G	A	1	1	1	1	1	1	1	1	1	1	1
132226	G	T	0	0	0	0	0	0	0	1	1	1	0
132250	T	C	1	1	1	1	1	1	1	1	1	1	1
132256	T	G	1	1	1	1	1	1	1	1	1	1	1
132286	C	T	1	1	1	1	1	1	1	1	1	1	1
132295	T	C	1	1	1	1	1	1	1	1	1	1	1
132306	A	T	1	1	1	1	1	1	1	1	1	1	1
132445	G	T	1	1	1	1	1	1	1	1	1	1	1
132497	G	T	1	1	1	1	1	1	1	1	1	1	1
132522	T	G	1	1	1	1	1	1	1	1	1	1	1
132545	T	G	1	1	1	1	1	1	1	1	1	1	1
132561	C	A	1	1	1	1	1	1	1	1	1	1	1
132571	C	G	1	1	1	1	1	1	1	1	1	1	1
132581	T	G	1	1	1	1	1	1	1	1	1	1	1
132608	G	C	0	0	0	0	0	0	0	1	1	1	0
132639	G	A	1	1	1	1	1	1	1	1	1	1	1
132640	C	A	1	1	1	1	1	1	1	1	1	1	1
132661	G	A	1	1	1	1	1	1	1	1	1	1	1
132665	C	T	1	1	1	1	1	1	1	1	1	1	1
132667	T	C	1	1	1	1	1	1	1	1	1	1	1
132673	C	G	1	1	1	1	1	1	1	1	1	1	1
132688	C	T	1	1	1	1	1	1	1	1	1	1	1
132723	T	C	1	1	1	1	1	1	1	1	1	1	1
132738	A	T	1	1	1	1	1	1	1	1	1	1	1
132755	T	G	1	1	1	1	1	1	1	1	1	1	1
132765	A	G	0	0	0	0	0	0	0	0	0	0	1
132791	A	G	0	0	0	0	0	0	1	0	0	0	0
132806	A	G	1	1	1	1	1	1	1	1	1	1	0
132830	C	A	1	1	1	1	1	1	1	1	1	1	1
132835	T	C	1	1	0	0	0	1	0	0	0	0	0
132890	C	A	0	0	0	0	0	0	0	0	0	0	1
132902	C	A	0	0	0	0	0	0	0	0	0	0	1
132914	G	C	1	1	0	0	0	1	0	0	0	0	0
132941	G	T	0	0	0	0	0	0	0	0	0	0	1
133013	A	C	0	0	0	0	0	1	0	0	0	0	0
133080	G	T	1	1	1	1	1	1	1	1	1	1	1
133107	T	C	1	1	1	1	1	1	1	1	1	1	1
133165	C	T	1	1	1	1	1	1	1	1	1	1	1
133195	A	G	0	0	0	0	0	0	1	0	0	0	0
133318	C	T	0	0	0	0	0	0	0	1	1	1	0
133327	T	G	1	1	1	1	1	1	1	1	1	1	1
133328	G	A	1	1	1	1	1	1	1	1	1	1	1
133346	T	C	0	0	0	0	0	0	0	0	0	0	1
133380	C	A	1	1	1	1	1	1	1	1	1	1	0
133473	C	T	1	1	1	1	1	1	1	1	1	1	0
133481	C	T	1	1	1	1	1	1	1	1	1	1	1
133484	T	G	1	1	1	1	1	1	1	1	1	1	1
133546	G	T	1	1	1	1	1	1	1	1	1	1	1
133552	C	G	1	0	0	0	0	0	0	0	0	0	0
133564	G	T	1	1	1	1	1	1	1	1	1	1	0
133570	A	C	1	1	1	1	1	1	1	1	1	1	1
133571	G	C	0	0	0	0	0	0	1	1	1	1	0
133582	C	G	1	1	1	1	1	1	1	1	1	1	1
133734	A	C	0	0	0	0	0	0	0	0	0	0	1
133749	G	C	1	1	1	1	1	1	1	1	1	1	1
133839	C	G	1	1	1	1	1	1	1	1	1	1	1
133857	A	G	1	1	1	1	1	1	1	1	1	1	1
134193	G	T	0	0	0	0	0	0	0	1	1	1	0
134537	T	G	0	0	0	0	0	0	1	1	1	1	0
135154	G	A	1	1	1	1	1	1	1	1	1	1	1
135281	C	A	1	1	1	1	1	1	0	0	0	0	1
135282	T	A	1	1	1	1	1	1	0	0	0	0	1
135283	T	A	1	1	1	1	1	1	0	0	0	0	1
135284	T	G	1	1	1	1	1	1	0	0	0	0	1
135512	T	A	1	1	1	1	1	1	1	1	1	1	0
135513	T	A	1	1	1	1	1	1	1	1	1	1	0
135514	T	A	1	1	1	1	1	1	1	1	1	1	0
135698	C	A	0	0	0	0	0	0	0	1	1	1	0
135723	T	G	1	1	1	1	1	1	1	1	1	1	1
136042	T	C	1	1	1	1	1	1	1	1	1	1	0
136114	T	A	1	1	0	0	0	0	0	0	0	0	0
136213	C	T	1	1	1	1	1	1	1	1	1	1	1
136435	A	G	1	1	1	1	1	1	1	1	1	1	1
136702	A	G	1	1	1	1	1	1	1	1	1	1	1
137803	G	A	1	1	1	1	1	1	1	1	1	1	1
138045	A	G	1	1	1	1	1	1	1	1	1	1	1
138323	T	C	1	1	1	1	1	1	1	1	1	1	1
138363	T	C	1	1	1	1	1	1	1	1	1	1	1
138483	T	C	1	1	1	1	1	1	1	1	1	1	1
138513	T	C	1	1	1	1	1	1	1	1	1	1	1
138594	C	T	1	1	1	1	1	1	1	1	1	1	1
138604	G	C	1	1	1	1	1	1	1	1	1	1	1
138617	G	A	1	1	1	1	1	1	1	1	1	1	1
138621	T	C	1	1	1	1	1	1	1	1	1	1	1
138626	T	C	1	1	1	1	1	1	1	1	1	1	1
139246	C	T	1	1	1	1	1	1	1	1	1	1	1
140222	C	A	1	1	1	1	1	1	1	1	1	1	1
141084	C	T	0	0	0	0	0	0	1	0	0	0	0
141195	G	A	0	0	0	0	0	0	0	0	0	0	1
141554	A	G	1	1	1	1	1	1	1	1	1	1	1
141699	T	G	1	1	1	1	1	1	1	1	1	1	1
143728	G	A	1	1	1	1	1	1	1	1	1	1	1
144490	C	G	1	1	1	1	1	1	1	1	1	1	1
144889	C	G	1	1	1	1	1	1	1	1	1	1	1
144890	C	A	1	1	1	1	1	1	1	1	1	1	1
144891	T	G	1	1	1	1	1	1	1	1	1	1	1
144892	T	G	1	1	1	1	1	1	1	1	1	1	1
144893	A	T	1	1	1	1	1	1	1	1	1	1	1
144894	T	A	1	1	1	1	1	1	1	1	1	1	1
144895	T	C	1	1	1	1	1	1	1	1	1	1	1
144898	T	C	1	1	1	1	1	1	1	1	1	1	1
144899	G	A	1	1	1	1	1	1	1	1	1	1	1
144903	A	G	1	1	1	1	1	1	1	1	1	1	1
144904	A	T	1	1	1	1	1	1	1	1	1	1	1
144906	G	A	1	1	1	1	1	1	1	1	1	1	1
144907	A	T	1	1	1	1	1	1	1	1	1	1	1
144908	G	C	1	1	1	1	1	1	1	1	1	1	1
144909	G	T	1	1	1	1	1	1	1	1	1	1	1
146072	A	G	1	1	1	1	1	1	1	1	1	1	1
146803	T	G	1	1	1	1	1	1	1	1	1	1	0
149492	A	G	0	0	0	0	0	0	1	0	0	0	0
149681	G	C	0	0	0	1	0	0	0	0	0	1	0
149694	G	C	1	1	1	1	1	1	1	1	1	1	1
150114	C	A	0	0	0	0	0	0	0	1	1	1	0
150905	G	T	1	1	1	1	1	1	1	1	1	1	1
151261	G	A	1	1	1	1	1	1	1	1	1	1	1
151600	G	T	1	1	1	1	1	1	1	1	1	1	1
151617	C	A	1	1	1	1	1	1	1	1	1	1	1
152080	C	A	0	0	0	0	0	0	0	1	1	1	0
152101	T	G	0	0	0	0	0	0	0	0	0	0	1
152108	T	G	0	0	0	0	0	0	0	0	0	0	1
152111	C	T	0	0	0	0	0	0	0	0	0	0	1
152183	C	A	1	1	1	1	1	1	1	1	1	1	1
152676	C	A	0	0	0	0	0	0	0	1	1	1	0
153052	T	C	1	1	1	1	1	1	1	1	1	1	1
153355	A	G	1	1	1	1	1	1	1	1	1	1	1
153374	T	C	1	1	1	1	1	1	1	1	1	1	1
153588	G	A	1	1	1	1	1	1	1	1	1	1	1
154397	G	T	0	0	0	0	0	0	1	1	1	1	0
154398	G	T	0	0	0	0	0	0	0	0	0	0	1
154573	A	G	1	1	1	1	1	1	1	1	1	1	1
154600	G	A	1	1	1	1	1	1	1	1	1	1	1
154613	C	A	1	1	1	1	1	1	1	1	1	1	1
154716	C	A	0	0	0	0	0	0	0	0	0	0	1
155128	C	T	0	0	0	0	0	0	0	1	1	1	0
155334	C	T	1	1	1	1	1	1	1	1	1	1	1
155616	A	G	1	1	1	1	1	1	1	1	1	1	1
155722	T	C	1	1	1	1	1	1	1	1	1	1	1
156460	C	T	1	1	1	1	1	1	1	1	1	1	1
156541	A	T	0	0	0	0	0	0	1	1	1	1	0
156593	T	C	1	1	1	1	1	1	1	1	1	1	1
156713	C	A	1	1	1	1	1	1	1	1	1	1	1
156748	G	T	0	0	0	0	0	0	0	0	0	0	1
157155	C	A	1	1	1	1	1	1	1	1	1	1	0
157186	C	T	1	1	1	1	1	1	1	1	1	1	0
157210	G	T	0	0	0	0	0	0	0	1	1	1	0
157251	T	C	0	0	0	0	0	0	1	1	1	1	1
157306	A	G	1	1	1	1	1	1	1	1	1	1	1
157419	C	G	1	1	1	1	1	1	1	1	1	1	1
157918	G	A	1	1	1	1	1	1	1	1	1	1	1
159325	T	C	1	1	1	1	1	1	1	1	1	1	1
159387	G	A	1	1	1	1	1	1	1	1	1	1	1
159613	G	T	0	0	0	0	0	0	0	1	1	1	0
159664	T	A	0	0	0	0	0	0	0	0	1	0	0
Page A.J., Taylor B., Delaney A.J., Soares J., Seemann T., Keane J.A., Harris S.R. SNP-sites: rapid efficient extraction of SNPs from multi-FASTA alignments. Microbial Genomics (2016).
https://github.com/sanger-pathogens/snp-sites

## Sheet: Supplementary_Table_S2
Supplementary Table S2. Simple Sequence Repeats (SSRs) in the eleven Capsicum plastomes using the accession NC_026551 of C. lycianthoides as reference. SSRs size, location and distribution among different regions: exon, intron, intergenic region are reported. SSRs were identified using MISA - MIcroSAtellite identification tool ( http://pgrc.ipk-gatersleben.de/misa/).
Gene	Region	SSR	SSR repeats
			ann1	ann2	ann3	chi	fru	gal	cha	bac.b	bac.p	pra	pub	NC_026551
trnH-GUG-psbA	intergenic	T	10	10	11	10	10	10	10	10	10	10	9	11
matK	exon	T	9	9	9	9	9	9	9	9	9	9	9	9
matK-trnK-UUU	intergenic	T	9	9	10	10	10	9	9	9	9	9	9	8
trnK-UUU-rps16	intergenic	A	10	10	10	10	10	10	8	10	10	10	10	11
trnK-UUU-rps16	intergenic	A	9	9	9	9	9	9	9	9	9	9	9	14
rps16-trnQ-UUG	intergenic	AT	3	3	3	3	3	3	3	5	5	5	4	2
rps16	exon	T	8	8	8	8	8	8	8	8	8	8	8	14
rps16-trnQ-UUG	intergenic	T	10	10	10	10	10	10	10	10	10	10	10	12
rps16-trnQ-UUG	intergenic	T	8	8	8	8	8	8	8	8	8	8	9	10
rps16-trnQ-UUG	intergenic	A	3	3	3	3	3	3	3	3	3	3	10	11
psbK-psbI	intergenic	T	11	11	11	11	11	10	11	11	11	11	16	10
psbK-psbI	intergenic	A	9	9	9	9	9	9	10	10	10	10	2	10
psbI-trnS-GCU	intergenic	A	10	10	10	10	10	10	11	10	10	10	11	16
trnG-GCC	intron	T	11	11	11	12	11	11	12	10	11	11	11	13
trnG-GCCtrnR-UCU	intergenic	T	12	12	12	12	12	12	11	11	11	11	10	9
trnG-GCCtrnR-UCU	intergenic	A	16	16	19	18	19	16	13	11	11	11	16	15
trnR-UCU-atpA	intergenic	AT	5	5	5	5	5	5	5	5	5	5	5	3
trnR-UCU-atpA	intergenic	T	9	9	9	9	9	9	10	10	10	10	8	11
atpF	intron	T	13	13	12	13	13	13	14	12	12	12	13	12
atpH-atpI	intergenic	A	8	8	8	8	8	8	8	9	9	9	8	8
atpH-atpI	intergenic	T	9	9	9	9	9	9	9	9	9	9	1	9
rps2-rpoC2	intergenic	A	11	11	11	11	11	11	11	11	11	11	10	10
rpoC2	exon	T	9	9	9	9	9	9	9	9	9	9	9	9
rpoC2	exon	T	6	6	6	6	6	6	6	6	6	6	6	10
petN-psbM	intergenic	A	9	9	9	9	9	9	9	9	9	9	9	9
psbM-trnD-GUC	intergenic	T	10	10	10	10	10	8	11	11	11	11	12	10
trnE-UUC-trnT-GGU	intergenic	T	6	6	5	5	5	6	6	6	6	6	9	6
trnT-GGU-psbD	intergenic	T	10	10	10	10	10	10	10	10	10	10	10	9
psbC	exon	TTC	4	4	4	4	4	4	4	4	4	4	4	4
psbC-trnS-UGA	intergenic	T	11	11	11	11	11	10	12	11	11	11	12	13
psaA-ycf3	intergenic	TA	5	5	5	5	5	5	5	5	5	5	5	5
psaA-ycf3	intergenic	ATAA	4	4	4	4	4	4	3	2	2	2	3	2
ycf3	intron	CT	5	5	5	5	5	5	4	5	5	5	5	5
ycf3	intron	A	11	11	10	10	10	11	10	10	10	10	8	7
ycf3	intergenic	T	10	10	10	10	10	10	10	9	9	9	11	9
ycf3	intergenic	A	11	11	11	11	11	11	11	17	17	17	13	11
rps4-trnT-UGU	intergenic	T	9	9	9	9	9	9	10	9	9	9	9	8
rps4-trnT-UGU	intergenic	A	3	3	3	3	3	3	3	3	3	3	8	9
rps4-trnT-UGU	intergenic	TA	5	5	5	5	5	5	5	5	5	5	5	4
rps4-trnT-UGU	intergenic	T	8	8	8	8	8	8	9	9	9	9	3	3
ndhC-trnV-UAC	intergenic	G	4	4	4	4	4	4	4	4	4	4	10	4
ndhC-trnV-UAC	intergenic	T	6	6	6	6	6	6	11	11	11	11	11	12
trnV-UAC	intron	TTA	4	4	4	4	4	4	4	4	4	4	4	4
atpB	exon	T	10	10	10	10	10	10	10	10	10	10	10	10
atpB-rbcL	intergenic	A	11	11	11	11	11	11	9	9	9	9	8	10
rbcL-accD	intergenic	T	7	7	7	7	7	7	7	7	7	7	8	10
rbcL-accD	intergenic	A	5	5	9	9	9	5	5	5	5	5	5	4
psaI-ycf4	intergenic	T	9	9	9	9	9	9	10	10	10	10	10	10
ycf4-cemA	intergenic	T	9	9	9	9	9	9	9	9	9	9	9	10
petA-psbJ	intergenic	A	10	10	10	11	10	11	11	10	10	10	9	3
petA-psbJ	intergenic	T	8	8	8	8	8	8	8	8	8	8	8	9
petL-petG	intergenic	T	9	9	10	10	10	9	10	10	10	10	10	11
trnP-UGG-psaJ	intergenic	T	10	10	10	10	10	10	13	10	10	10	9	10
rpl20-rps12	intergenic	T	14	14	14	14	14	14	15	16	16	16	13	12
rpl20-rps12	intergenic	T	9	9	9	9	9	9	9	9	9	9	9	11
clpP	intron	T	11	11	11	11	11	11	11	0	0	0	12	15
clpP	intron	A	9	9	9	9	9	9	11	9	9	9	10	10
clpP	intron	T	12	12	10	10	10	11	13	10	10	10	11	13
petB	intron	T	8	8	12	11	12	8	8	8	8	8	8	7
clpP-psbT	intergenic	A	8	8	8	8	8	8	8	8	8	8	8	9
petD	intron	AT	5	5	5	5	5	5	5	5	5	5	5	5
rpoA	exon	T	10	10	10	10	10	10	10	10	10	10	10	10
rpl14-rpl16	intergenic	A	9	9	10	10	10	9	9	10	10	10	9	9
rpl14-rpl16	intergenic	A	9	9	9	9	9	9	8	9	9	9	9	10
rps19	exon	T	9	9	9	9	9	9	9	9	9	9	9	9
rps19-rpl2	intergenic	T	16	16	15	15	15	14	17	18	20	18	16	16
rpl2	intron	AT	5	5	5	5	5	5	5	5	5	5	5	5
ycf2	exon	A	9	9	9	9	9	9	9	9	9	9	9	9
ndhB-rps7	intergenic	A	8	8	8	8	8	8	8	8	8	8	10	9
rps7	exon	T	9	9	9	9	9	9	9	9	9	9	9	9
rrn5-trnR-ACG	intergenic	A	16	16	15	16	17	17	15	13	14	14	14	15
trnN-GUU-ndhF	intergenic	AAT	5	2	1	1	1	1	1	1	1	1	1	1
rpl32	exon	T	9	9	9	9	9	9	9	9	9	9	9	7
rpl32-trnL-UAG	intergenic	T	6	6	6	6	6	9	6	6	6	6	6	6
rpl32-trnL-UAG	intergenic	A	10	10	9	9	9	10	9	10	10	10	10	9
rpl32-trnL-UAG	intergenic	AAT	2	2	2	2	2	1	1	1	1	1	1	4
ccsA	exon	A	8	8	8	8	8	8	8	8	8	8	9	8
ndhA	intron	A	12	12	11	11	11	11	11	9	9	9	11	12
ndhA	intron	AT	4	4	4	4	4	4	4	4	4	4	4	5
rps15	exon	T	9	9	9	9	9	9	9	9	9	9	9	9
ycf1	exon	T	8	8	8	8	8	8	11	11	11	11	11	11
ycf1	exon	T	9	9	9	9	9	9	9	9	9	9	9	9
ycf1	exon	G	9	9	9	9	9	9	9	9	9	9	9	9
ycf1	exon	T	9	9	9	9	9	9	9	9	9	9	9	7
ycf1	exon	TTA	5	5	7	0	5	5	5	4	4	4	5	3
trnR-ACG-rrn5	intergenic	T	16	16	15	16	17	17	15	13	14	14	14	15
rps7	exon	A	9	9	9	9	9	9	9	9	9	9	9	9
rps7-ndhB	intergenic	T	8	8	8	8	8	8	8	8	8	8	10	9
ycf2	exon	T	9	9	9	9	9	9	9	9	9	9	9	9
rpl2	intron	AT	5	5	5	5	5	5	5	5	5	5	5	5
rpl2-trnH-GUG	intergenic	A	16	16	15	15	15	14	17	18	20	18	16	16
rpl2-trnH-GUG	intergenic	A	9	9	9	9	9	9	9	9	9	9	9	9

## Sheet: Supplementary_Table_S3
Supplementary Table S3. Perfect tandem repeats (TRs) in the eleven Capsicum plastomes using the accession NC_026551 of C. lycianthoides as reference. TR period size, copy number, location and distribution among different regions: exon, intron, intergenic region are reported. TRs were identified using the Tandem Repeats Finder tool (https://tandem.bu.edu/trf/trf.basic.submit.html).
				Copy number
Gene	Region	Period sequence	Period size	ann1	ann2	ann3	chi	fru	gal	cha	bac.b	bac.p	pra	pub	NC_026551
trnH-GUG-psbA	intergenic	TCAAAGATAAGAATATGAC	19	1	1	1	1	1	1	1	1	1	1	1	2
matK-rps16	intergenic	TAAGATCAATAAAATAAG	18	1	1	1	1	1	1	1	1	1	1	1	2
rps16	intron	TATTTCCTTAATT	13	2	2	2	2	2	2	2	2	2	2	2	2
rps16-trnQ-UUG	intergenic	ACATATTATATTAATTAAT	19	2	2	1	1	1	2	1	1	1	1	2	2
rps16-trnQ-UUG	intergenic	AAGGAATGATTAA	13	2	2	2	2	2	2	2	2	2	2	2	2
rps16-trnQ-UUG	intergenic	TTCAATGATTTACA	14	2	2	2	2	2	2	2	2	2	2	2	2
trnS-GCU-trnG-GCC	intergenic	CTTTATCTCTTTATCTAAAGT	21	1	1	1	1	1	2	1	1	1	1	1	1
trnS-GCU-trnG-GCC	intergenic	TTATCTAAAGTAAAGGA	17	1	1	1	1	1	1	1	1	1	1	2	1
trnS-GCU-trnG-GCC	intergenic	TTATGATTTTAGTGGTTT	18	2	2	1	1	1	2	2	1	1	1	1	1
trnG-GCC-trnR-UCU	intergenic	TTTAATCTATTCATTAAATCAAA	23	1	1	2	1	2	1	1	1	1	1	1	1
atpH-atpI	intergenic	TTTAACAATGAATTAA	16	2	2	2	2	2	2	2	2	2	2	2	1
rpoB-trnC-GCA	intergenic	TTATAATTATTATTAATAA	19	1	1	1	1	1	1	1	1	1	1	1	2
rpoB-trnC-GCA	intergenic	AGAAAGGTAAGAGAAA	16	1	1	1	1	1	1	1	1	1	1	1	2
petN-psbM	intergenic	TTATACTTTATCGACTTA	18	1	1	1	1	1	2	1	1	1	1	1	1
psaA-ycf3	intergenic	AATTTTAATATTTAATATAAATA	23	1	1	1	1	1	1	1	1	1	1	2	1
psaA-ycf3	intergenic	ATTTTAATTTTAATAT	16	2	2	1	1	1	1	1	1	1	1	1	1
ycf3-trnS-GGA	intergenic	ATGTAGTAGTATAGG	15	2	2	2	2	2	2	2	2	2	2	2	1
trnS-GGA-rps4	intergenic	ACAAGGAATGAAA	13	2	2	2	2	2	2	2	2	2	2	2	2
trnS-GGA-rps4	intergenic	TTATCTTACTTAACCTTGGGTTAATTTACTTCGCCTA	37	1	1	1	1	1	1	1	1	1	1	2	1
rps4-trnT-UGU	intergenic	AAATACTATAAAG	13	1	1	1	1	1	1	1	1	1	1	1	2
trnT-UGU-trnL-UAA	intergenic	ATAACAATTCTA	12	1	1	1	1	1	1	2	1	1	1	1	1
trnL-UAA-trnF-GAA	intergenic	TTCTTTTAGAAATGGATTT	19	2	2	1	2	1	2	2	1	2	2	2	1
trnL-UAA-trnF-GAA	intergenic	ATTGACAAAGACCT	14	1	1	2	2	2	2	1	1	1	1	2	2
trnL-UAA-trnF-GAA	intergenic	GAGTAACAAGCAGAGAACT	19	1	1	1	2	2	1	1	2	2	2	2	2
ndhC-trnV-UAC	intergenic	GTTTATTGTAGGGCATATCT	20	1	1	1	1	1	1	1	1	1	1	1	2
trnV-UAC-trnM-CAU	intergenic	TTAGATTAGTATTGCTTA	18	2	2	2	2	2	2	1	1	1	1	2	1
trnM-CAU-atpE	intergenic	CGTACTAACTAGT	13	2	2	2	2	2	2	2	2	2	2	2	2
rbcL-accD	intergenic	ACTAATAATCCT	12	2	2	2	2	2	2	2	1	1	1	2	1
accD	exon	CTAATGGCAGTGATTTAACTATTGGCAGTGATTTAACTATTGGCAGTGATTTAA	54	2	2	2	1	2	1	1	1	1	1	1	1
accD-psaI	intergenic	AAAGTAAATAAGAT	14	2	2	2	2	2	2	1	2	2	2	1	1
ycf4-cemA	intergenic	TTCTGTATTCTTTCTAGATTCAAA	24	1	1	1	1	1	2	1	1	1	1	1	1
cemA-petA	intergenic	ATCTAATCCAATTAGAAT	18	1	1	1	1	1	1	2	1	1	1	1	1
petA-psbJ	intergenic	CATTTTATCATTT	13	1	1	1	1	1	1	1	1	1	1	1	2
trnP-UGG-psaJ	intergenic	TTATATACAA	10	3	3	3	3	3	3	3	3	3	3	3	1
rpl33	exon	TTGATAAGGTATCAA	15	1	1	1	1	1	1	1	1	1	1	1	2
rps12-clpP	intergenic	ATTTAATAGAATATTCA	17	2	2	2	2	2	2	2	2	2	2	2	1
petD-rpoA	intergenic	TATTTCTAATATAA	14	1	1	1	1	1	1	1	2	2	2	1	1
rpl14-rpl16	intergenic	CTTTGAATG	9	1	1	1	1	1	1	1	1	1	1	1	3
rpl23-trnI-CAU	intergenic	TTCATATATTATGATATGAATATACCACATCAATTCGTTATGTA	44	3	2	3	4	3	3	3	1	1	1	4	1
rpl23-trnI-CAU	intergenic	ATCAATTCGTTATGTATGGATGATGCGATTCCATTGATACAGAGCCAATTCCAA	54	2	2	2	2	2	2	2	2	2	2	2	1
trnI-CAU-ycf2	intergenic	CAATGCAATTTAGGAGGAATCAATA	25	2	2	2	2	2	2	1	1	1	1	1	1
trnI-CAU-ycf2	intergenic	CAATGCAATTTAGGAGGAATCAATG	25	1	1	1	1	1	1	2	1	1	1	2	1
ycf2	exon	CTCAAAATGGAATCTATTCTA	21	1	1	1	1	1	1	1	1	1	1	1	2
rps7-trnV-GAC	intergenic	TCTTCTACTTCATATTTATTTAA	23	1	1	1	1	1	1	1	1	1	1	1	2
rps12-trnV-GAC	intergenic	TATATTAGATATATTAG	17	1	1	1	1	1	1	1	1	1	1	3	1
trnN-GUU-ndhF	intergenic	AATGGAAAGGACAAAATAAAGGATAAATTCCACTCTCACCTTACAGAGAGAGGCTATAAAAATATTAATACTAGTAATTGTGAAATTTATGATAAAAAAGATTCTTATCTGAAT	114	1	2	1	1	1	1	1	1	1	1	1	1
ccsA-ndhD	intergenic	AGAGTTAAGAGAAGAAAAAAAG	22	1	1	1	1	1	1	1	3	3	3	1	1
ndhD	exon	ATTAAAATATAT	12	1	1	1	1	1	1	1	1	1	1	1	2
ycf1	exon	TTGGTCTTTTTCATATGAATTCCATTTGTT	30	1	1	1	1	1	1	1	2	2	2	1	1
ycf1	exon	ATTATTCAGATAAGA	15	1	1	1	1	1	2	1	1	1	1	1	1
rrs16-rps7	intergenic	CTAATATATCTAATATA	17	1	1	1	1	1	1	1	1	1	1	1	2
rrs16-rps7	intergenic	ATTAAATAAATATGAAGTAGAAG	23	1	1	1	1	1	1	1	1	1	1	1	2
trnV-GAC-rps12	intergenic	CTAATATATCTAATATA	17	2	2	2	2	2	2	2	2	2	2	3	1
ycf2	exon	GAATAGATTCCATTTTGAGTA	21	1	1	1	1	1	1	1	1	1	1	1	2
ycf2-trnI-CAU	intergenic	ATTGATTCCTCCTAAATTGCATTGT	25	2	2	2	2	2	2	1	1	1	1	1	1
ycf2-trnI-CAU	intergenic	CATTGATTCCTCCTAAATTGCATTG	25	1	1	1	1	1	1	2	1	1	1	2	1
trnI-CAU-rpl23	intergenic	TTGGAATTGGCTCTGTATCAATGGAATCGCATCATCCATACATAACGAATTGAT	54	2	2	2	2	2	2	2	2	2	2	2	1
trnI-CAU-rpl23	intergenic	ATACATAACGAATTGATGTGGTATATTCATATCATAATATATGA	44	3	2	3	4	3	3	3	1	1	1	4	1

## Sheet: Supplementary_Table_S4
Supplementary Table S4. Summary of within-species nucleotide variability assessed starting from pair-wise global alignments.
Global pairwise comparison*	% identity	% gap	# SNPs	total # InDels	# of single nucleotide InDels	max InDel size (bp)
chi vs. KX913217	99.9	0.1	3	6	4	45
cha vs. NC_033525	99.9	0.1	11	10	6	44
fru vs. KR078312	99.7	0.3	73	37	9	72
gal vs. KX913216	99.6	0.3	83	46	14	54
bac.b vs. KR078314	99.9	0.1	3	4	3	44
NC_018552 vs. KR078313	99.7	0.3	92	61	36	72
NC_018552 vs. ann1	99.7	0.2	40	42	32	236
NC_018552 vs. ann2	99.8	0.2	33	27	17	114
NC_018552 vs. ann3	99.6	0.3	40	61	24	72
KR078313 vs. ann1	99.6	0.3	40	30	10	248
KR078313 vs. ann2	99.7	0.3	61	31	10	126
KR078313 vs. ann3	99.8	0.2	41	37	12	47
* Codes for genotypes sequenced in this study and for GenBank accessions are defined in Materials and Methods. Sequences with no IRa have been subjected to global alignment
